# Supplementary material for: Repeated Omicron exposures override ancestral SARS-CoV-2 immune imprinting
Source: Nature. 2023 Nov 22;625(7993):148–56. doi: 10.1038/s41586-023-06753-7 (PMC10764275; doi:10.1038/s41586-023-06753-7)
Supplement: Supplementary file 5 — Source Data Fig. 1 [file 41586_2023_6753_MOESM5_ESM.xlsx]

## Sheet: Fig1a
id	group	D614G	BA.1	BA.5	XBB	BQ.1.1	SARS	description	priming dosage	boosting dosage
A2-1	A2	10992	3809	/	/	/	/	2x CoronaVac + BA.1-Spike	3 μg CoronaVac	10 μg Spike protein
A2-2	A2	14859	11437	/	/	/	/	2x CoronaVac + BA.1-Spike	3 μg CoronaVac	10 μg Spike protein
A2-3	A2	10233	2971	/	/	/	/	2x CoronaVac + BA.1-Spike	3 μg CoronaVac	10 μg Spike protein
A2-4	A2	19389	2317	/	/	/	/	2x CoronaVac + BA.1-Spike	3 μg CoronaVac	10 μg Spike protein
A2-5	A2	19792	1506	/	/	/	/	2x CoronaVac + BA.1-Spike	3 μg CoronaVac	10 μg Spike protein
A2-6	A2	8643	2446	/	/	/	/	2x CoronaVac + BA.1-Spike	3 μg CoronaVac	10 μg Spike protein
A2-7	A2	7374	1933	/	/	/	/	2x CoronaVac + BA.1-Spike	3 μg CoronaVac	10 μg Spike protein
A2-8	A2	10698	4131	/	/	/	/	2x CoronaVac + BA.1-Spike	3 μg CoronaVac	10 μg Spike protein
A2-9	A2	9872	5997	/	/	/	/	2x CoronaVac + BA.1-Spike	3 μg CoronaVac	10 μg Spike protein
A2-10	A2	8863	3313	/	/	/	/	2x CoronaVac + BA.1-Spike	3 μg CoronaVac	10 μg Spike protein
A4-1	A4	16905	/	2731	/	/	/	2x CoronaVac + BA.5-Spike	3 μg CoronaVac	10 μg Spike protein
A4-2	A4	12101	/	639	/	/	/	2x CoronaVac + BA.5-Spike	3 μg CoronaVac	10 μg Spike protein
A4-3	A4	8863	/	4579	/	/	/	2x CoronaVac + BA.5-Spike	3 μg CoronaVac	10 μg Spike protein
A4-4	A4	22553	/	9130	/	/	/	2x CoronaVac + BA.5-Spike	3 μg CoronaVac	10 μg Spike protein
A4-5	A4	24639	/	9563	/	/	/	2x CoronaVac + BA.5-Spike	3 μg CoronaVac	10 μg Spike protein
A4-6	A4	9011	/	2809	/	/	/	2x CoronaVac + BA.5-Spike	3 μg CoronaVac	10 μg Spike protein
A4-7	A4	15177	/	12540	/	/	/	2x CoronaVac + BA.5-Spike	3 μg CoronaVac	10 μg Spike protein
A4-8	A4	22667	/	18912	/	/	/	2x CoronaVac + BA.5-Spike	3 μg CoronaVac	10 μg Spike protein
A4-9	A4	17357	/	7162	/	/	/	2x CoronaVac + BA.5-Spike	3 μg CoronaVac	10 μg Spike protein
A4-10	A4	4604	/	1567	/	/	/	2x CoronaVac + BA.5-Spike	3 μg CoronaVac	10 μg Spike protein
A5-1	A5	7532	/	/	511	/	/	2x CoronaVac + XBB-Spike	3 μg CoronaVac	10 μg Spike protein
A5-2	A5	9146	/	/	1435	/	/	2x CoronaVac + XBB-Spike	3 μg CoronaVac	10 μg Spike protein
A5-3	A5	8647	/	/	794	/	/	2x CoronaVac + XBB-Spike	3 μg CoronaVac	10 μg Spike protein
A5-4	A5	8290	/	/	1290	/	/	2x CoronaVac + XBB-Spike	3 μg CoronaVac	10 μg Spike protein
A5-5	A5	4195	/	/	578	/	/	2x CoronaVac + XBB-Spike	3 μg CoronaVac	10 μg Spike protein
A5-6	A5	3888	/	/	749	/	/	2x CoronaVac + XBB-Spike	3 μg CoronaVac	10 μg Spike protein
A5-7	A5	5588	/	/	811	/	/	2x CoronaVac + XBB-Spike	3 μg CoronaVac	10 μg Spike protein
A5-8	A5	12308	/	/	287	/	/	2x CoronaVac + XBB-Spike	3 μg CoronaVac	10 μg Spike protein
A5-9	A5	4992	/	/	800	/	/	2x CoronaVac + XBB-Spike	3 μg CoronaVac	10 μg Spike protein
A5-10	A5	7468	/	/	426	/	/	2x CoronaVac + XBB-Spike	3 μg CoronaVac	10 μg Spike protein
A6-1	A6	12356	/	/	/	4354	/	2x CoronaVac + BQ.1.1-Spike	3 μg CoronaVac	10 μg Spike protein
A6-2	A6	10500	/	/	/	7326	/	2x CoronaVac + BQ.1.1-Spike	3 μg CoronaVac	10 μg Spike protein
A6-3	A6	9433	/	/	/	1386	/	2x CoronaVac + BQ.1.1-Spike	3 μg CoronaVac	10 μg Spike protein
A6-4	A6	9819	/	/	/	2770	/	2x CoronaVac + BQ.1.1-Spike	3 μg CoronaVac	10 μg Spike protein
A6-5	A6	13501	/	/	/	2706	/	2x CoronaVac + BQ.1.1-Spike	3 μg CoronaVac	10 μg Spike protein
A6-6	A6	4661	/	/	/	1672	/	2x CoronaVac + BQ.1.1-Spike	3 μg CoronaVac	10 μg Spike protein
A6-7	A6	13293	/	/	/	1298	/	2x CoronaVac + BQ.1.1-Spike	3 μg CoronaVac	10 μg Spike protein
A6-8	A6	15598	/	/	/	1816	/	2x CoronaVac + BQ.1.1-Spike	3 μg CoronaVac	10 μg Spike protein
A6-9	A6	6663	/	/	/	618	/	2x CoronaVac + BQ.1.1-Spike	3 μg CoronaVac	10 μg Spike protein
A6-10	A6	15656	/	/	/	7634	/	2x CoronaVac + BQ.1.1-Spike	3 μg CoronaVac	10 μg Spike protein
A7-1	A7	3693	/	/	/	/	1033	2x CoronaVac + SARS-Spike	3 μg CoronaVac	10 μg Spike protein
A7-2	A7	5774	/	/	/	/	660	2x CoronaVac + SARS-Spike	3 μg CoronaVac	10 μg Spike protein
A7-3	A7	8535	/	/	/	/	695	2x CoronaVac + SARS-Spike	3 μg CoronaVac	10 μg Spike protein
A7-4	A7	5404	/	/	/	/	1226	2x CoronaVac + SARS-Spike	3 μg CoronaVac	10 μg Spike protein
A7-5	A7	10641	/	/	/	/	438	2x CoronaVac + SARS-Spike	3 μg CoronaVac	10 μg Spike protein
A7-6	A7	8659	/	/	/	/	914	2x CoronaVac + SARS-Spike	3 μg CoronaVac	10 μg Spike protein
A7-7	A7	14097	/	/	/	/	1277	2x CoronaVac + SARS-Spike	3 μg CoronaVac	10 μg Spike protein
A7-8	A7	9402	/	/	/	/	1169	2x CoronaVac + SARS-Spike	3 μg CoronaVac	10 μg Spike protein
A7-9	A7	5808	/	/	/	/	655	2x CoronaVac + SARS-Spike	3 μg CoronaVac	10 μg Spike protein
A7-10	A7	22372	/	/	/	/	2201	2x CoronaVac + SARS-Spike	3 μg CoronaVac	10 μg Spike protein

## Sheet: Fig1b
id	group	D614G	BA.5	BQ.1.1	XBB	description	priming dosage	boosting dosage
F4-1	F4	24100	8442	/	/	2x CoronaVac + (6m)BA.5-Spike	3 μg CoronaVac	10 μg Spike protein
F4-2	F4	25119	3750	/	/	2x CoronaVac + (6m)BA.5-Spike	3 μg CoronaVac	10 μg Spike protein
F4-3	F4	18400	5473	/	/	2x CoronaVac + (6m)BA.5-Spike	3 μg CoronaVac	10 μg Spike protein
F4-4	F4	23769	6121	/	/	2x CoronaVac + (6m)BA.5-Spike	3 μg CoronaVac	10 μg Spike protein
F4-5	F4	18189	14975	/	/	2x CoronaVac + (6m)BA.5-Spike	3 μg CoronaVac	10 μg Spike protein
F4-6	F4	19922	3810	/	/	2x CoronaVac + (6m)BA.5-Spike	3 μg CoronaVac	10 μg Spike protein
F4-7	F4	26100	5139	/	/	2x CoronaVac + (6m)BA.5-Spike	3 μg CoronaVac	10 μg Spike protein
F4-8	F4	17448	6454	/	/	2x CoronaVac + (6m)BA.5-Spike	3 μg CoronaVac	10 μg Spike protein
F5-1	F5	7373	/	2387	/	2x CoronaVac + (6m)BQ.1.1-Spike	3 μg CoronaVac	10 μg Spike protein
F5-2	F5	21356	/	3439	/	2x CoronaVac + (6m)BQ.1.1-Spike	3 μg CoronaVac	10 μg Spike protein
F5-3	F5	11464	/	1462	/	2x CoronaVac + (6m)BQ.1.1-Spike	3 μg CoronaVac	10 μg Spike protein
F5-4	F5	7074	/	328	/	2x CoronaVac + (6m)BQ.1.1-Spike	3 μg CoronaVac	10 μg Spike protein
F5-5	F5	18338	/	4640	/	2x CoronaVac + (6m)BQ.1.1-Spike	3 μg CoronaVac	10 μg Spike protein
F5-6	F5	8261	/	1246	/	2x CoronaVac + (6m)BQ.1.1-Spike	3 μg CoronaVac	10 μg Spike protein
F5-7	F5	9751	/	2382	/	2x CoronaVac + (6m)BQ.1.1-Spike	3 μg CoronaVac	10 μg Spike protein
F5-8	F5	19384	/	13510	/	2x CoronaVac + (6m)BQ.1.1-Spike	3 μg CoronaVac	10 μg Spike protein
F5-9	F5	26275	/	41712	/	2x CoronaVac + (6m)BQ.1.1-Spike	3 μg CoronaVac	10 μg Spike protein
F5-10	F5	9213	/	3472	/	2x CoronaVac + (6m)BQ.1.1-Spike	3 μg CoronaVac	10 μg Spike protein
F6-1	F6	8760	/	/	385	2x CoronaVac + (6m)XBB-Spike	3 μg CoronaVac	10 μg Spike protein
F6-2	F6	9622	/	/	409	2x CoronaVac + (6m)XBB-Spike	3 μg CoronaVac	10 μg Spike protein
F6-3	F6	32810	/	/	2385	2x CoronaVac + (6m)XBB-Spike	3 μg CoronaVac	10 μg Spike protein
F6-4	F6	4932	/	/	429	2x CoronaVac + (6m)XBB-Spike	3 μg CoronaVac	10 μg Spike protein
F6-5	F6	12121	/	/	475	2x CoronaVac + (6m)XBB-Spike	3 μg CoronaVac	10 μg Spike protein
F6-6	F6	11908	/	/	1123	2x CoronaVac + (6m)XBB-Spike	3 μg CoronaVac	10 μg Spike protein
F6-7	F6	8467	/	/	337	2x CoronaVac + (6m)XBB-Spike	3 μg CoronaVac	10 μg Spike protein
F6-8	F6	13474	/	/	2866	2x CoronaVac + (6m)XBB-Spike	3 μg CoronaVac	10 μg Spike protein
F6-9	F6	10121	/	/	590	2x CoronaVac + (6m)XBB-Spike	3 μg CoronaVac	10 μg Spike protein
F6-10	F6	2992	/	/	894	2x CoronaVac + (6m)XBB-Spike	3 μg CoronaVac	10 μg Spike protein
G4-1	G4	13109	4021	/	/	2x CoronaVac + (3m)BA.5-Spike	3 μg CoronaVac	10 μg Spike protein
G4-2	G4	16373	4918	/	/	2x CoronaVac + (3m)BA.5-Spike	3 μg CoronaVac	10 μg Spike protein
G4-3	G4	18538	10592	/	/	2x CoronaVac + (3m)BA.5-Spike	3 μg CoronaVac	10 μg Spike protein
G4-4	G4	13900	2070	/	/	2x CoronaVac + (3m)BA.5-Spike	3 μg CoronaVac	10 μg Spike protein
G4-5	G4	49203	13366	/	/	2x CoronaVac + (3m)BA.5-Spike	3 μg CoronaVac	10 μg Spike protein
G4-6	G4	11100	8521	/	/	2x CoronaVac + (3m)BA.5-Spike	3 μg CoronaVac	10 μg Spike protein
G4-7	G4	18975	5905	/	/	2x CoronaVac + (3m)BA.5-Spike	3 μg CoronaVac	10 μg Spike protein
G4-8	G4	50005	32290	/	/	2x CoronaVac + (3m)BA.5-Spike	3 μg CoronaVac	10 μg Spike protein
G4-9	G4	11000	2673	/	/	2x CoronaVac + (3m)BA.5-Spike	3 μg CoronaVac	10 μg Spike protein
G4-10	G4	15380	1649	/	/	2x CoronaVac + (3m)BA.5-Spike	3 μg CoronaVac	10 μg Spike protein
G5-1	G5	5691	/	/	1317	2x CoronaVac + (3m)XBB-Spike	3 μg CoronaVac	10 μg Spike protein
G5-2	G5	3374	/	/	2165	2x CoronaVac + (3m)XBB-Spike	3 μg CoronaVac	10 μg Spike protein
G5-3	G5	9262	/	/	1667	2x CoronaVac + (3m)XBB-Spike	3 μg CoronaVac	10 μg Spike protein
G5-4	G5	5024	/	/	640	2x CoronaVac + (3m)XBB-Spike	3 μg CoronaVac	10 μg Spike protein
G5-5	G5	7209	/	/	323	2x CoronaVac + (3m)XBB-Spike	3 μg CoronaVac	10 μg Spike protein
G5-6	G5	9240	/	/	443	2x CoronaVac + (3m)XBB-Spike	3 μg CoronaVac	10 μg Spike protein
G5-7	G5	4441	/	/	402	2x CoronaVac + (3m)XBB-Spike	3 μg CoronaVac	10 μg Spike protein
G5-8	G5	11842	/	/	496	2x CoronaVac + (3m)XBB-Spike	3 μg CoronaVac	10 μg Spike protein
G5-9	G5	27604	/	/	959	2x CoronaVac + (3m)XBB-Spike	3 μg CoronaVac	10 μg Spike protein
G5-10	G5	4152	/	/	356	2x CoronaVac + (3m)XBB-Spike	3 μg CoronaVac	10 μg Spike protein
G6-1	G6	13025	/	12190	/	2x CoronaVac + (3m)BQ.1.1-Spike	3 μg CoronaVac	10 μg Spike protein
G6-2	G6	16018	/	11227	/	2x CoronaVac + (3m)BQ.1.1-Spike	3 μg CoronaVac	10 μg Spike protein
G6-3	G6	7693	/	1803	/	2x CoronaVac + (3m)BQ.1.1-Spike	3 μg CoronaVac	10 μg Spike protein
G6-4	G6	7339	/	1695	/	2x CoronaVac + (3m)BQ.1.1-Spike	3 μg CoronaVac	10 μg Spike protein
G6-5	G6	9985	/	1921	/	2x CoronaVac + (3m)BQ.1.1-Spike	3 μg CoronaVac	10 μg Spike protein
G6-6	G6	23792	/	2357	/	2x CoronaVac + (3m)BQ.1.1-Spike	3 μg CoronaVac	10 μg Spike protein
G6-7	G6	7994	/	1676	/	2x CoronaVac + (3m)BQ.1.1-Spike	3 μg CoronaVac	10 μg Spike protein
G6-8	G6	8275	/	1639	/	2x CoronaVac + (3m)BQ.1.1-Spike	3 μg CoronaVac	10 μg Spike protein
G6-9	G6	24749	/	5862	/	2x CoronaVac + (3m)BQ.1.1-Spike	3 μg CoronaVac	10 μg Spike protein
G6-10	G6	6265	/	1469	/	2x CoronaVac + (3m)BQ.1.1-Spike	3 μg CoronaVac	10 μg Spike protein

## Sheet: Fig1c
id	group	BA.5	XBB	BQ.1.1	description	priming dosage	boosting dosage
D3-1	D3	6180	/	/	2x CoronaVac + 2x BA.5-Spike	3 μg CoronaVac	10 μg Spike protein
D3-2	D3	7698	/	/	2x CoronaVac + 2x BA.5-Spike	3 μg CoronaVac	10 μg Spike protein
D3-3	D3	12144	/	/	2x CoronaVac + 2x BA.5-Spike	3 μg CoronaVac	10 μg Spike protein
D3-4	D3	29132	/	/	2x CoronaVac + 2x BA.5-Spike	3 μg CoronaVac	10 μg Spike protein
D3-5	D3	27831	/	/	2x CoronaVac + 2x BA.5-Spike	3 μg CoronaVac	10 μg Spike protein
D3-6	D3	20565	/	/	2x CoronaVac + 2x BA.5-Spike	3 μg CoronaVac	10 μg Spike protein
D3-7	D3	8310	/	/	2x CoronaVac + 2x BA.5-Spike	3 μg CoronaVac	10 μg Spike protein
D3-8	D3	17868	/	/	2x CoronaVac + 2x BA.5-Spike	3 μg CoronaVac	10 μg Spike protein
D3-9	D3	6833	/	/	2x CoronaVac + 2x BA.5-Spike	3 μg CoronaVac	10 μg Spike protein
D3-10	D3	6185	/	/	2x CoronaVac + 2x BA.5-Spike	3 μg CoronaVac	10 μg Spike protein
D4-1	D4	/	1103	/	2x CoronaVac + 2x XBB-Spike	3 μg CoronaVac	10 μg Spike protein
D4-2	D4	/	2536	/	2x CoronaVac + 2x XBB-Spike	3 μg CoronaVac	10 μg Spike protein
D4-3	D4	/	1026	/	2x CoronaVac + 2x XBB-Spike	3 μg CoronaVac	10 μg Spike protein
D4-4	D4	/	12572	/	2x CoronaVac + 2x XBB-Spike	3 μg CoronaVac	10 μg Spike protein
D4-5	D4	/	1485	/	2x CoronaVac + 2x XBB-Spike	3 μg CoronaVac	10 μg Spike protein
D4-6	D4	/	925	/	2x CoronaVac + 2x XBB-Spike	3 μg CoronaVac	10 μg Spike protein
D4-7	D4	/	1988	/	2x CoronaVac + 2x XBB-Spike	3 μg CoronaVac	10 μg Spike protein
D4-8	D4	/	895	/	2x CoronaVac + 2x XBB-Spike	3 μg CoronaVac	10 μg Spike protein
D4-9	D4	/	3527	/	2x CoronaVac + 2x XBB-Spike	3 μg CoronaVac	10 μg Spike protein
D4-10	D4	/	1742	/	2x CoronaVac + 2x XBB-Spike	3 μg CoronaVac	10 μg Spike protein
D5-1	D5	/	/	6214	2x CoronaVac + 2x BQ.1.1-Spike	3 μg CoronaVac	10 μg Spike protein
D5-2	D5	/	/	7374	2x CoronaVac + 2x BQ.1.1-Spike	3 μg CoronaVac	10 μg Spike protein
D5-3	D5	/	/	7226	2x CoronaVac + 2x BQ.1.1-Spike	3 μg CoronaVac	10 μg Spike protein
D5-4	D5	/	/	4767	2x CoronaVac + 2x BQ.1.1-Spike	3 μg CoronaVac	10 μg Spike protein
D5-5	D5	/	/	2106	2x CoronaVac + 2x BQ.1.1-Spike	3 μg CoronaVac	10 μg Spike protein
D5-6	D5	/	/	9607	2x CoronaVac + 2x BQ.1.1-Spike	3 μg CoronaVac	10 μg Spike protein
D5-7	D5	/	/	11691	2x CoronaVac + 2x BQ.1.1-Spike	3 μg CoronaVac	10 μg Spike protein
D5-8	D5	/	/	18251	2x CoronaVac + 2x BQ.1.1-Spike	3 μg CoronaVac	10 μg Spike protein
D5-9	D5	/	/	17294	2x CoronaVac + 2x BQ.1.1-Spike	3 μg CoronaVac	10 μg Spike protein
D5-10	D5	/	/	4313	2x CoronaVac + 2x BQ.1.1-Spike	3 μg CoronaVac	10 μg Spike protein
K3-1	K3	20988	/	/	2x BA.5-Spike	10 μg Spike protein	/
K3-2	K3	6429	/	/	2x BA.5-Spike	10 μg Spike protein	/
K3-3	K3	8625	/	/	2x BA.5-Spike	10 μg Spike protein	/
K3-4	K3	31335	/	/	2x BA.5-Spike	10 μg Spike protein	/
K3-5	K3	33410	/	/	2x BA.5-Spike	10 μg Spike protein	/
K3-6	K3	58953	/	/	2x BA.5-Spike	10 μg Spike protein	/
K3-7	K3	26708	/	/	2x BA.5-Spike	10 μg Spike protein	/
K3-8	K3	43712	/	/	2x BA.5-Spike	10 μg Spike protein	/
K3-9	K3	14605	/	/	2x BA.5-Spike	10 μg Spike protein	/
K3-10	K3	50597	/	/	2x BA.5-Spike	10 μg Spike protein	/
K4-1	K4	/	2429	/	2x XBB-Spike	10 μg Spike protein	/
K4-2	K4	/	4899	/	2x XBB-Spike	10 μg Spike protein	/
K4-3	K4	/	6435	/	2x XBB-Spike	10 μg Spike protein	/
K4-4	K4	/	6375	/	2x XBB-Spike	10 μg Spike protein	/
K4-5	K4	/	21613	/	2x XBB-Spike	10 μg Spike protein	/
K4-6	K4	/	8458	/	2x XBB-Spike	10 μg Spike protein	/
K4-7	K4	/	7573	/	2x XBB-Spike	10 μg Spike protein	/
K4-8	K4	/	4198	/	2x XBB-Spike	10 μg Spike protein	/
K4-9	K4	/	8598	/	2x XBB-Spike	10 μg Spike protein	/
K4-10	K4	/	9044	/	2x XBB-Spike	10 μg Spike protein	/
K5-1	K5	/	/	3272	2x BQ.1.1-Spike	10 μg Spike protein	/
K5-2	K5	/	/	18089	2x BQ.1.1-Spike	10 μg Spike protein	/
K5-3	K5	/	/	6285	2x BQ.1.1-Spike	10 μg Spike protein	/
K5-4	K5	/	/	11697	2x BQ.1.1-Spike	10 μg Spike protein	/
K5-5	K5	/	/	19433	2x BQ.1.1-Spike	10 μg Spike protein	/
K5-6	K5	/	/	11957	2x BQ.1.1-Spike	10 μg Spike protein	/
K5-7	K5	/	/	59405	2x BQ.1.1-Spike	10 μg Spike protein	/
K5-8	K5	/	/	51899	2x BQ.1.1-Spike	10 μg Spike protein	/
K5-9	K5	/	/	16869	2x BQ.1.1-Spike	10 μg Spike protein	/
K5-10	K5	/	/	39420	2x BQ.1.1-Spike	10 μg Spike protein	/
W1-1	W1	17957	/	/	2x CoronaVac + BA.5-Spike + (3m)BA.5-Spike	3 μg CoronaVac	10 μg Spike protein
W1-2	W1	11968	/	/	2x CoronaVac + BA.5-Spike + (3m)BA.5-Spike	3 μg CoronaVac	10 μg Spike protein
W1-3	W1	20139	/	/	2x CoronaVac + BA.5-Spike + (3m)BA.5-Spike	3 μg CoronaVac	10 μg Spike protein
W1-4	W1	20463	/	/	2x CoronaVac + BA.5-Spike + (3m)BA.5-Spike	3 μg CoronaVac	10 μg Spike protein
W1-5	W1	15160	/	/	2x CoronaVac + BA.5-Spike + (3m)BA.5-Spike	3 μg CoronaVac	10 μg Spike protein
W1-6	W1	18342	/	/	2x CoronaVac + BA.5-Spike + (3m)BA.5-Spike	3 μg CoronaVac	10 μg Spike protein
W1-7	W1	28583	/	/	2x CoronaVac + BA.5-Spike + (3m)BA.5-Spike	3 μg CoronaVac	10 μg Spike protein
W1-8	W1	15840	/	/	2x CoronaVac + BA.5-Spike + (3m)BA.5-Spike	3 μg CoronaVac	10 μg Spike protein
W1-9	W1	27260	/	/	2x CoronaVac + BA.5-Spike + (3m)BA.5-Spike	3 μg CoronaVac	10 μg Spike protein
W1-10	W1	21135	/	/	2x CoronaVac + BA.5-Spike + (3m)BA.5-Spike	3 μg CoronaVac	10 μg Spike protein
W2-1	W2	/	/	4215	2x CoronaVac + BQ.1.1-Spike + (3m)BQ.1.1-Spike	3 μg CoronaVac	10 μg Spike protein
W2-2	W2	/	/	17108	2x CoronaVac + BQ.1.1-Spike + (3m)BQ.1.1-Spike	3 μg CoronaVac	10 μg Spike protein
W2-3	W2	/	/	11022	2x CoronaVac + BQ.1.1-Spike + (3m)BQ.1.1-Spike	3 μg CoronaVac	10 μg Spike protein
W2-4	W2	/	/	25947	2x CoronaVac + BQ.1.1-Spike + (3m)BQ.1.1-Spike	3 μg CoronaVac	10 μg Spike protein
W2-5	W2	/	/	11695	2x CoronaVac + BQ.1.1-Spike + (3m)BQ.1.1-Spike	3 μg CoronaVac	10 μg Spike protein
W2-6	W2	/	/	9159	2x CoronaVac + BQ.1.1-Spike + (3m)BQ.1.1-Spike	3 μg CoronaVac	10 μg Spike protein
W2-7	W2	/	/	5347	2x CoronaVac + BQ.1.1-Spike + (3m)BQ.1.1-Spike	3 μg CoronaVac	10 μg Spike protein
W2-8	W2	/	/	22707	2x CoronaVac + BQ.1.1-Spike + (3m)BQ.1.1-Spike	3 μg CoronaVac	10 μg Spike protein
W2-9	W2	/	/	15417	2x CoronaVac + BQ.1.1-Spike + (3m)BQ.1.1-Spike	3 μg CoronaVac	10 μg Spike protein
W2-10	W2	/	/	14735	2x CoronaVac + BQ.1.1-Spike + (3m)BQ.1.1-Spike	3 μg CoronaVac	10 μg Spike protein
W3-1	W3	/	8320	/	2x CoronaVac + XBB-Spike + (3m)XBB-Spike	3 μg CoronaVac	10 μg Spike protein
W3-2	W3	/	3560	/	2x CoronaVac + XBB-Spike + (3m)XBB-Spike	3 μg CoronaVac	10 μg Spike protein
W3-3	W3	/	3275	/	2x CoronaVac + XBB-Spike + (3m)XBB-Spike	3 μg CoronaVac	10 μg Spike protein
W3-4	W3	/	2283	/	2x CoronaVac + XBB-Spike + (3m)XBB-Spike	3 μg CoronaVac	10 μg Spike protein
W3-5	W3	/	7393	/	2x CoronaVac + XBB-Spike + (3m)XBB-Spike	3 μg CoronaVac	10 μg Spike protein
W3-6	W3	/	8861	/	2x CoronaVac + XBB-Spike + (3m)XBB-Spike	3 μg CoronaVac	10 μg Spike protein
W3-7	W3	/	7973	/	2x CoronaVac + XBB-Spike + (3m)XBB-Spike	3 μg CoronaVac	10 μg Spike protein
W3-8	W3	/	3752	/	2x CoronaVac + XBB-Spike + (3m)XBB-Spike	3 μg CoronaVac	10 μg Spike protein
W3-9	W3	/	1443	/	2x CoronaVac + XBB-Spike + (3m)XBB-Spike	3 μg CoronaVac	10 μg Spike protein
W3-10	W3	/	5372	/	2x CoronaVac + XBB-Spike + (3m)XBB-Spike	3 μg CoronaVac	10 μg Spike protein

## Sheet: Fig1d
id	group	BA.5	XBB	BQ.1.1	description	priming dosage	boosting dosage
MA1-1	MA1	2414	/	/	2x CoronaVac + BA.5-mRNA(1ug)	3 μg CoronaVac	1 μg Spike mRNA
MA1-2	MA1	22756	/	/	2x CoronaVac + BA.5-mRNA(1ug)	3 μg CoronaVac	1 μg Spike mRNA
MA1-3	MA1	2306	/	/	2x CoronaVac + BA.5-mRNA(1ug)	3 μg CoronaVac	1 μg Spike mRNA
MA1-4	MA1	7931	/	/	2x CoronaVac + BA.5-mRNA(1ug)	3 μg CoronaVac	1 μg Spike mRNA
MA1-5	MA1	8354	/	/	2x CoronaVac + BA.5-mRNA(1ug)	3 μg CoronaVac	1 μg Spike mRNA
MA1-6	MA1	17005	/	/	2x CoronaVac + BA.5-mRNA(1ug)	3 μg CoronaVac	1 μg Spike mRNA
MA1-7	MA1	4064	/	/	2x CoronaVac + BA.5-mRNA(1ug)	3 μg CoronaVac	1 μg Spike mRNA
MA1-8	MA1	13838	/	/	2x CoronaVac + BA.5-mRNA(1ug)	3 μg CoronaVac	1 μg Spike mRNA
MA1-9	MA1	3291	/	/	2x CoronaVac + BA.5-mRNA(1ug)	3 μg CoronaVac	1 μg Spike mRNA
MA1-10	MA1	4214	/	/	2x CoronaVac + BA.5-mRNA(1ug)	3 μg CoronaVac	1 μg Spike mRNA
MA2-1	MA2	/	300	/	2x CoronaVac + XBB-mRNA(1ug)	3 μg CoronaVac	1 μg Spike mRNA
MA2-2	MA2	/	748	/	2x CoronaVac + XBB-mRNA(1ug)	3 μg CoronaVac	1 μg Spike mRNA
MA2-3	MA2	/	519	/	2x CoronaVac + XBB-mRNA(1ug)	3 μg CoronaVac	1 μg Spike mRNA
MA2-4	MA2	/	953	/	2x CoronaVac + XBB-mRNA(1ug)	3 μg CoronaVac	1 μg Spike mRNA
MA2-5	MA2	/	283	/	2x CoronaVac + XBB-mRNA(1ug)	3 μg CoronaVac	1 μg Spike mRNA
MA2-6	MA2	/	620	/	2x CoronaVac + XBB-mRNA(1ug)	3 μg CoronaVac	1 μg Spike mRNA
MA2-7	MA2	/	718	/	2x CoronaVac + XBB-mRNA(1ug)	3 μg CoronaVac	1 μg Spike mRNA
MA2-8	MA2	/	648	/	2x CoronaVac + XBB-mRNA(1ug)	3 μg CoronaVac	1 μg Spike mRNA
MA2-9	MA2	/	793	/	2x CoronaVac + XBB-mRNA(1ug)	3 μg CoronaVac	1 μg Spike mRNA
MA2-10	MA2	/	428	/	2x CoronaVac + XBB-mRNA(1ug)	3 μg CoronaVac	1 μg Spike mRNA
MA3-1	MA3	/	/	3857	2x CoronaVac + BQ.1.1-mRNA(1ug)	3 μg CoronaVac	1 μg Spike mRNA
MA3-2	MA3	/	/	2499	2x CoronaVac + BQ.1.1-mRNA(1ug)	3 μg CoronaVac	1 μg Spike mRNA
MA3-3	MA3	/	/	3796	2x CoronaVac + BQ.1.1-mRNA(1ug)	3 μg CoronaVac	1 μg Spike mRNA
MA3-4	MA3	/	/	495	2x CoronaVac + BQ.1.1-mRNA(1ug)	3 μg CoronaVac	1 μg Spike mRNA
MA3-5	MA3	/	/	3092	2x CoronaVac + BQ.1.1-mRNA(1ug)	3 μg CoronaVac	1 μg Spike mRNA
MA3-6	MA3	/	/	17007	2x CoronaVac + BQ.1.1-mRNA(1ug)	3 μg CoronaVac	1 μg Spike mRNA
MA3-7	MA3	/	/	8283	2x CoronaVac + BQ.1.1-mRNA(1ug)	3 μg CoronaVac	1 μg Spike mRNA
MA3-8	MA3	/	/	7671	2x CoronaVac + BQ.1.1-mRNA(1ug)	3 μg CoronaVac	1 μg Spike mRNA
MA3-9	MA3	/	/	1124	2x CoronaVac + BQ.1.1-mRNA(1ug)	3 μg CoronaVac	1 μg Spike mRNA
MA3-10	MA3	/	/	5103	2x CoronaVac + BQ.1.1-mRNA(1ug)	3 μg CoronaVac	1 μg Spike mRNA
X1-1	X1	7035	/	/	2x CoronaVac + 2x BA.5-mRNA(1ug)	3 μg CoronaVac	1 μg Spike mRNA
X1-2	X1	45888	/	/	2x CoronaVac + 2x BA.5-mRNA(1ug)	3 μg CoronaVac	1 μg Spike mRNA
X1-3	X1	12106	/	/	2x CoronaVac + 2x BA.5-mRNA(1ug)	3 μg CoronaVac	1 μg Spike mRNA
X1-4	X1	22994	/	/	2x CoronaVac + 2x BA.5-mRNA(1ug)	3 μg CoronaVac	1 μg Spike mRNA
X1-5	X1	24836	/	/	2x CoronaVac + 2x BA.5-mRNA(1ug)	3 μg CoronaVac	1 μg Spike mRNA
X1-6	X1	23484	/	/	2x CoronaVac + 2x BA.5-mRNA(1ug)	3 μg CoronaVac	1 μg Spike mRNA
X1-7	X1	62698	/	/	2x CoronaVac + 2x BA.5-mRNA(1ug)	3 μg CoronaVac	1 μg Spike mRNA
X1-8	X1	64389	/	/	2x CoronaVac + 2x BA.5-mRNA(1ug)	3 μg CoronaVac	1 μg Spike mRNA
X1-9	X1	56713	/	/	2x CoronaVac + 2x BA.5-mRNA(1ug)	3 μg CoronaVac	1 μg Spike mRNA
X1-10	X1	39138	/	/	2x CoronaVac + 2x BA.5-mRNA(1ug)	3 μg CoronaVac	1 μg Spike mRNA
X2-1	X2	/	5690	/	2x CoronaVac + 2x XBB-mRNA(1ug)	3 μg CoronaVac	1 μg Spike mRNA
X2-2	X2	/	10702	/	2x CoronaVac + 2x XBB-mRNA(1ug)	3 μg CoronaVac	1 μg Spike mRNA
X2-3	X2	/	1490	/	2x CoronaVac + 2x XBB-mRNA(1ug)	3 μg CoronaVac	1 μg Spike mRNA
X2-4	X2	/	7517	/	2x CoronaVac + 2x XBB-mRNA(1ug)	3 μg CoronaVac	1 μg Spike mRNA
X2-5	X2	/	9537	/	2x CoronaVac + 2x XBB-mRNA(1ug)	3 μg CoronaVac	1 μg Spike mRNA
X2-6	X2	/	12215	/	2x CoronaVac + 2x XBB-mRNA(1ug)	3 μg CoronaVac	1 μg Spike mRNA
X2-7	X2	/	8887	/	2x CoronaVac + 2x XBB-mRNA(1ug)	3 μg CoronaVac	1 μg Spike mRNA
X2-8	X2	/	6822	/	2x CoronaVac + 2x XBB-mRNA(1ug)	3 μg CoronaVac	1 μg Spike mRNA
X2-9	X2	/	12670	/	2x CoronaVac + 2x XBB-mRNA(1ug)	3 μg CoronaVac	1 μg Spike mRNA
X2-10	X2	/	12575	/	2x CoronaVac + 2x XBB-mRNA(1ug)	3 μg CoronaVac	1 μg Spike mRNA
X3-1	X3	/	/	12305	2x CoronaVac + 2x BQ.1.1-mRNA(1ug)	3 μg CoronaVac	1 μg Spike mRNA
X3-2	X3	/	/	13242	2x CoronaVac + 2x BQ.1.1-mRNA(1ug)	3 μg CoronaVac	1 μg Spike mRNA
X3-3	X3	/	/	19883	2x CoronaVac + 2x BQ.1.1-mRNA(1ug)	3 μg CoronaVac	1 μg Spike mRNA
X3-4	X3	/	/	19009	2x CoronaVac + 2x BQ.1.1-mRNA(1ug)	3 μg CoronaVac	1 μg Spike mRNA
X3-5	X3	/	/	13406	2x CoronaVac + 2x BQ.1.1-mRNA(1ug)	3 μg CoronaVac	1 μg Spike mRNA
X3-6	X3	/	/	28741	2x CoronaVac + 2x BQ.1.1-mRNA(1ug)	3 μg CoronaVac	1 μg Spike mRNA
X3-7	X3	/	/	10909	2x CoronaVac + 2x BQ.1.1-mRNA(1ug)	3 μg CoronaVac	1 μg Spike mRNA
X3-8	X3	/	/	13975	2x CoronaVac + 2x BQ.1.1-mRNA(1ug)	3 μg CoronaVac	1 μg Spike mRNA
X3-9	X3	/	/	34073	2x CoronaVac + 2x BQ.1.1-mRNA(1ug)	3 μg CoronaVac	1 μg Spike mRNA
X3-10	X3	/	/	12473	2x CoronaVac + 2x BQ.1.1-mRNA(1ug)	3 μg CoronaVac	1 μg Spike mRNA
Z3-1	Z3	27376	/	/	2x BA.5-mRNA(1ug)	1 μg Spike mRNA	/
Z3-2	Z3	36268	/	/	2x BA.5-mRNA(1ug)	1 μg Spike mRNA	/
Z3-3	Z3	28730	/	/	2x BA.5-mRNA(1ug)	1 μg Spike mRNA	/
Z3-4	Z3	21603	/	/	2x BA.5-mRNA(1ug)	1 μg Spike mRNA	/
Z3-5	Z3	39674	/	/	2x BA.5-mRNA(1ug)	1 μg Spike mRNA	/
Z3-6	Z3	22840	/	/	2x BA.5-mRNA(1ug)	1 μg Spike mRNA	/
Z3-7	Z3	51066	/	/	2x BA.5-mRNA(1ug)	1 μg Spike mRNA	/
Z3-8	Z3	52015	/	/	2x BA.5-mRNA(1ug)	1 μg Spike mRNA	/
Z3-9	Z3	41631	/	/	2x BA.5-mRNA(1ug)	1 μg Spike mRNA	/
Z3-10	Z3	48261	/	/	2x BA.5-mRNA(1ug)	1 μg Spike mRNA	/
Z4-1	Z4	/	/	11995	2x BQ.1.1-mRNA(1ug)	1 μg Spike mRNA	/
Z4-2	Z4	/	/	29665	2x BQ.1.1-mRNA(1ug)	1 μg Spike mRNA	/
Z4-3	Z4	/	/	16874	2x BQ.1.1-mRNA(1ug)	1 μg Spike mRNA	/
Z4-4	Z4	/	/	13738	2x BQ.1.1-mRNA(1ug)	1 μg Spike mRNA	/
Z4-5	Z4	/	/	33077	2x BQ.1.1-mRNA(1ug)	1 μg Spike mRNA	/
Z4-6	Z4	/	/	18821	2x BQ.1.1-mRNA(1ug)	1 μg Spike mRNA	/
Z4-7	Z4	/	/	7112	2x BQ.1.1-mRNA(1ug)	1 μg Spike mRNA	/
Z4-8	Z4	/	/	25372	2x BQ.1.1-mRNA(1ug)	1 μg Spike mRNA	/
Z4-9	Z4	/	/	13801	2x BQ.1.1-mRNA(1ug)	1 μg Spike mRNA	/
Z4-10	Z4	/	/	43860	2x BQ.1.1-mRNA(1ug)	1 μg Spike mRNA	/
Z5-1	Z5	/	2877	/	2x XBB-mRNA(1ug)	1 μg Spike mRNA	/
Z5-2	Z5	/	56985	/	2x XBB-mRNA(1ug)	1 μg Spike mRNA	/
Z5-3	Z5	/	9950	/	2x XBB-mRNA(1ug)	1 μg Spike mRNA	/
Z5-4	Z5	/	11289	/	2x XBB-mRNA(1ug)	1 μg Spike mRNA	/
Z5-5	Z5	/	4655	/	2x XBB-mRNA(1ug)	1 μg Spike mRNA	/
Z5-6	Z5	/	11337	/	2x XBB-mRNA(1ug)	1 μg Spike mRNA	/
Z5-7	Z5	/	5557	/	2x XBB-mRNA(1ug)	1 μg Spike mRNA	/
Z5-8	Z5	/	7316	/	2x XBB-mRNA(1ug)	1 μg Spike mRNA	/
Z5-9	Z5	/	4180	/	2x XBB-mRNA(1ug)	1 μg Spike mRNA	/
Z5-10	Z5	/	44837	/	2x XBB-mRNA(1ug)	1 μg Spike mRNA	/
