# Supplementary material for: Repeated Omicron exposures override ancestral SARS-CoV-2 immune imprinting
Source: Nature. 2023 Nov 22;625(7993):148–56. doi: 10.1038/s41586-023-06753-7 (PMC10764275; doi:10.1038/s41586-023-06753-7)
Supplement: Supplementary file 6 — Source Data Extended Data Fig. 1 [file 41586_2023_6753_MOESM6_ESM.xlsx]

## Sheet: ExtFig1a
id	group	BA.5	XBB	BQ.1.1	description	priming dosage	boosting dosage
A4-1	A4	2731	/	/	2x CoronaVac + BA.5-Spike	3 μg CoronaVac	10 μg Spike protein
A4-2	A4	639	/	/	2x CoronaVac + BA.5-Spike	3 μg CoronaVac	10 μg Spike protein
A4-3	A4	4579	/	/	2x CoronaVac + BA.5-Spike	3 μg CoronaVac	10 μg Spike protein
A4-4	A4	9130	/	/	2x CoronaVac + BA.5-Spike	3 μg CoronaVac	10 μg Spike protein
A4-5	A4	9563	/	/	2x CoronaVac + BA.5-Spike	3 μg CoronaVac	10 μg Spike protein
A4-6	A4	2809	/	/	2x CoronaVac + BA.5-Spike	3 μg CoronaVac	10 μg Spike protein
A4-7	A4	12540	/	/	2x CoronaVac + BA.5-Spike	3 μg CoronaVac	10 μg Spike protein
A4-8	A4	18912	/	/	2x CoronaVac + BA.5-Spike	3 μg CoronaVac	10 μg Spike protein
A4-9	A4	7162	/	/	2x CoronaVac + BA.5-Spike	3 μg CoronaVac	10 μg Spike protein
A4-10	A4	1567	/	/	2x CoronaVac + BA.5-Spike	3 μg CoronaVac	10 μg Spike protein
A5-1	A5	/	511	/	2x CoronaVac + XBB-Spike	3 μg CoronaVac	10 μg Spike protein
A5-2	A5	/	1435	/	2x CoronaVac + XBB-Spike	3 μg CoronaVac	10 μg Spike protein
A5-3	A5	/	794	/	2x CoronaVac + XBB-Spike	3 μg CoronaVac	10 μg Spike protein
A5-4	A5	/	1290	/	2x CoronaVac + XBB-Spike	3 μg CoronaVac	10 μg Spike protein
A5-5	A5	/	578	/	2x CoronaVac + XBB-Spike	3 μg CoronaVac	10 μg Spike protein
A5-6	A5	/	749	/	2x CoronaVac + XBB-Spike	3 μg CoronaVac	10 μg Spike protein
A5-7	A5	/	811	/	2x CoronaVac + XBB-Spike	3 μg CoronaVac	10 μg Spike protein
A5-8	A5	/	287	/	2x CoronaVac + XBB-Spike	3 μg CoronaVac	10 μg Spike protein
A5-9	A5	/	800	/	2x CoronaVac + XBB-Spike	3 μg CoronaVac	10 μg Spike protein
A5-10	A5	/	426	/	2x CoronaVac + XBB-Spike	3 μg CoronaVac	10 μg Spike protein
A6-1	A6	/	/	4354	2x CoronaVac + BQ.1.1-Spike	3 μg CoronaVac	10 μg Spike protein
A6-2	A6	/	/	7326	2x CoronaVac + BQ.1.1-Spike	3 μg CoronaVac	10 μg Spike protein
A6-3	A6	/	/	1386	2x CoronaVac + BQ.1.1-Spike	3 μg CoronaVac	10 μg Spike protein
A6-4	A6	/	/	2770	2x CoronaVac + BQ.1.1-Spike	3 μg CoronaVac	10 μg Spike protein
A6-5	A6	/	/	2706	2x CoronaVac + BQ.1.1-Spike	3 μg CoronaVac	10 μg Spike protein
A6-6	A6	/	/	1672	2x CoronaVac + BQ.1.1-Spike	3 μg CoronaVac	10 μg Spike protein
A6-7	A6	/	/	1298	2x CoronaVac + BQ.1.1-Spike	3 μg CoronaVac	10 μg Spike protein
A6-8	A6	/	/	1816	2x CoronaVac + BQ.1.1-Spike	3 μg CoronaVac	10 μg Spike protein
A6-9	A6	/	/	618	2x CoronaVac + BQ.1.1-Spike	3 μg CoronaVac	10 μg Spike protein
A6-10	A6	/	/	7634	2x CoronaVac + BQ.1.1-Spike	3 μg CoronaVac	10 μg Spike protein
K7-1	K7	3804	/	/	1x BA.5-Spike	10 μg Spike protein	/
K7-2	K7	1486	/	/	1x BA.5-Spike	10 μg Spike protein	/
K7-3	K7	2684	/	/	1x BA.5-Spike	10 μg Spike protein	/
K7-4	K7	5253	/	/	1x BA.5-Spike	10 μg Spike protein	/
K7-5	K7	1430	/	/	1x BA.5-Spike	10 μg Spike protein	/
K7-6	K7	2254	/	/	1x BA.5-Spike	10 μg Spike protein	/
K7-7	K7	654	/	/	1x BA.5-Spike	10 μg Spike protein	/
K7-8	K7	2964	/	/	1x BA.5-Spike	10 μg Spike protein	/
K7-9	K7	2944	/	/	1x BA.5-Spike	10 μg Spike protein	/
K7-10	K7	2296	/	/	1x BA.5-Spike	10 μg Spike protein	/
K8-1	K8	/	/	1748	1x BQ.1.1-Spike	10 μg Spike protein	/
K8-2	K8	/	/	1419	1x BQ.1.1-Spike	10 μg Spike protein	/
K8-3	K8	/	/	1660	1x BQ.1.1-Spike	10 μg Spike protein	/
K8-4	K8	/	/	1410	1x BQ.1.1-Spike	10 μg Spike protein	/
K8-5	K8	/	/	2141	1x BQ.1.1-Spike	10 μg Spike protein	/
K8-6	K8	/	/	4333	1x BQ.1.1-Spike	10 μg Spike protein	/
K8-7	K8	/	/	2788	1x BQ.1.1-Spike	10 μg Spike protein	/
K8-8	K8	/	/	1901	1x BQ.1.1-Spike	10 μg Spike protein	/
K8-9	K8	/	/	1708	1x BQ.1.1-Spike	10 μg Spike protein	/
K8-10	K8	/	/	1377	1x BQ.1.1-Spike	10 μg Spike protein	/
K9-1	K9	/	1602	/	1x XBB-Spike	10 μg Spike protein	/
K9-2	K9	/	1449	/	1x XBB-Spike	10 μg Spike protein	/
K9-3	K9	/	311	/	1x XBB-Spike	10 μg Spike protein	/
K9-4	K9	/	1774	/	1x XBB-Spike	10 μg Spike protein	/
K9-5	K9	/	1315	/	1x XBB-Spike	10 μg Spike protein	/
K9-6	K9	/	1568	/	1x XBB-Spike	10 μg Spike protein	/
K9-7	K9	/	1013	/	1x XBB-Spike	10 μg Spike protein	/
K9-8	K9	/	1429	/	1x XBB-Spike	10 μg Spike protein	/
K9-9	K9	/	1523	/	1x XBB-Spike	10 μg Spike protein	/
K9-10	K9	/	753	/	1x XBB-Spike	10 μg Spike protein	/

## Sheet: ExtFig1b
id	group	D614G	description	priming dosage	boosting dosage
A4-1	A4	16905	2x CoronaVac + BA.5-Spike	3 μg CoronaVac	10 μg Spike protein
A4-2	A4	12101	2x CoronaVac + BA.5-Spike	3 μg CoronaVac	10 μg Spike protein
A4-3	A4	8863	2x CoronaVac + BA.5-Spike	3 μg CoronaVac	10 μg Spike protein
A4-4	A4	22553	2x CoronaVac + BA.5-Spike	3 μg CoronaVac	10 μg Spike protein
A4-5	A4	24639	2x CoronaVac + BA.5-Spike	3 μg CoronaVac	10 μg Spike protein
A4-6	A4	9011	2x CoronaVac + BA.5-Spike	3 μg CoronaVac	10 μg Spike protein
A4-7	A4	15177	2x CoronaVac + BA.5-Spike	3 μg CoronaVac	10 μg Spike protein
A4-8	A4	22667	2x CoronaVac + BA.5-Spike	3 μg CoronaVac	10 μg Spike protein
A4-9	A4	17357	2x CoronaVac + BA.5-Spike	3 μg CoronaVac	10 μg Spike protein
A4-10	A4	4604	2x CoronaVac + BA.5-Spike	3 μg CoronaVac	10 μg Spike protein
A5-1	A5	7532	2x CoronaVac + XBB-Spike	3 μg CoronaVac	10 μg Spike protein
A5-2	A5	9146	2x CoronaVac + XBB-Spike	3 μg CoronaVac	10 μg Spike protein
A5-3	A5	8647	2x CoronaVac + XBB-Spike	3 μg CoronaVac	10 μg Spike protein
A5-4	A5	8290	2x CoronaVac + XBB-Spike	3 μg CoronaVac	10 μg Spike protein
A5-5	A5	4195	2x CoronaVac + XBB-Spike	3 μg CoronaVac	10 μg Spike protein
A5-6	A5	3888	2x CoronaVac + XBB-Spike	3 μg CoronaVac	10 μg Spike protein
A5-7	A5	5588	2x CoronaVac + XBB-Spike	3 μg CoronaVac	10 μg Spike protein
A5-8	A5	12308	2x CoronaVac + XBB-Spike	3 μg CoronaVac	10 μg Spike protein
A5-9	A5	4992	2x CoronaVac + XBB-Spike	3 μg CoronaVac	10 μg Spike protein
A5-10	A5	7468	2x CoronaVac + XBB-Spike	3 μg CoronaVac	10 μg Spike protein
A6-1	A6	12356	2x CoronaVac + BQ.1.1-Spike	3 μg CoronaVac	10 μg Spike protein
A6-2	A6	10500	2x CoronaVac + BQ.1.1-Spike	3 μg CoronaVac	10 μg Spike protein
A6-3	A6	9433	2x CoronaVac + BQ.1.1-Spike	3 μg CoronaVac	10 μg Spike protein
A6-4	A6	9819	2x CoronaVac + BQ.1.1-Spike	3 μg CoronaVac	10 μg Spike protein
A6-5	A6	13501	2x CoronaVac + BQ.1.1-Spike	3 μg CoronaVac	10 μg Spike protein
A6-6	A6	4661	2x CoronaVac + BQ.1.1-Spike	3 μg CoronaVac	10 μg Spike protein
A6-7	A6	13293	2x CoronaVac + BQ.1.1-Spike	3 μg CoronaVac	10 μg Spike protein
A6-8	A6	15598	2x CoronaVac + BQ.1.1-Spike	3 μg CoronaVac	10 μg Spike protein
A6-9	A6	6663	2x CoronaVac + BQ.1.1-Spike	3 μg CoronaVac	10 μg Spike protein
A6-10	A6	15656	2x CoronaVac + BQ.1.1-Spike	3 μg CoronaVac	10 μg Spike protein
F4-1	F4	24100	2x CoronaVac + (6m)BA.5-Spike	3 μg CoronaVac	10 μg Spike protein
F4-2	F4	25119	2x CoronaVac + (6m)BA.5-Spike	3 μg CoronaVac	10 μg Spike protein
F4-3	F4	18400	2x CoronaVac + (6m)BA.5-Spike	3 μg CoronaVac	10 μg Spike protein
F4-4	F4	23769	2x CoronaVac + (6m)BA.5-Spike	3 μg CoronaVac	10 μg Spike protein
F4-5	F4	18189	2x CoronaVac + (6m)BA.5-Spike	3 μg CoronaVac	10 μg Spike protein
F4-6	F4	19922	2x CoronaVac + (6m)BA.5-Spike	3 μg CoronaVac	10 μg Spike protein
F4-7	F4	26100	2x CoronaVac + (6m)BA.5-Spike	3 μg CoronaVac	10 μg Spike protein
F4-8	F4	17448	2x CoronaVac + (6m)BA.5-Spike	3 μg CoronaVac	10 μg Spike protein
F5-1	F5	7373	2x CoronaVac + (6m)BQ.1.1-Spike	3 μg CoronaVac	10 μg Spike protein
F5-2	F5	21356	2x CoronaVac + (6m)BQ.1.1-Spike	3 μg CoronaVac	10 μg Spike protein
F5-3	F5	11464	2x CoronaVac + (6m)BQ.1.1-Spike	3 μg CoronaVac	10 μg Spike protein
F5-4	F5	7074	2x CoronaVac + (6m)BQ.1.1-Spike	3 μg CoronaVac	10 μg Spike protein
F5-5	F5	18338	2x CoronaVac + (6m)BQ.1.1-Spike	3 μg CoronaVac	10 μg Spike protein
F5-6	F5	8261	2x CoronaVac + (6m)BQ.1.1-Spike	3 μg CoronaVac	10 μg Spike protein
F5-7	F5	9751	2x CoronaVac + (6m)BQ.1.1-Spike	3 μg CoronaVac	10 μg Spike protein
F5-8	F5	19384	2x CoronaVac + (6m)BQ.1.1-Spike	3 μg CoronaVac	10 μg Spike protein
F5-9	F5	26275	2x CoronaVac + (6m)BQ.1.1-Spike	3 μg CoronaVac	10 μg Spike protein
F5-10	F5	9213	2x CoronaVac + (6m)BQ.1.1-Spike	3 μg CoronaVac	10 μg Spike protein
F6-1	F6	8760	2x CoronaVac + (6m)XBB-Spike	3 μg CoronaVac	10 μg Spike protein
F6-2	F6	9622	2x CoronaVac + (6m)XBB-Spike	3 μg CoronaVac	10 μg Spike protein
F6-3	F6	32810	2x CoronaVac + (6m)XBB-Spike	3 μg CoronaVac	10 μg Spike protein
F6-4	F6	4932	2x CoronaVac + (6m)XBB-Spike	3 μg CoronaVac	10 μg Spike protein
F6-5	F6	12121	2x CoronaVac + (6m)XBB-Spike	3 μg CoronaVac	10 μg Spike protein
F6-6	F6	11908	2x CoronaVac + (6m)XBB-Spike	3 μg CoronaVac	10 μg Spike protein
F6-7	F6	8467	2x CoronaVac + (6m)XBB-Spike	3 μg CoronaVac	10 μg Spike protein
F6-8	F6	13474	2x CoronaVac + (6m)XBB-Spike	3 μg CoronaVac	10 μg Spike protein
F6-9	F6	10121	2x CoronaVac + (6m)XBB-Spike	3 μg CoronaVac	10 μg Spike protein
F6-10	F6	2992	2x CoronaVac + (6m)XBB-Spike	3 μg CoronaVac	10 μg Spike protein
G4-1	G4	13109	2x CoronaVac + (3m)BA.5-Spike	3 μg CoronaVac	10 μg Spike protein
G4-2	G4	16373	2x CoronaVac + (3m)BA.5-Spike	3 μg CoronaVac	10 μg Spike protein
G4-3	G4	18538	2x CoronaVac + (3m)BA.5-Spike	3 μg CoronaVac	10 μg Spike protein
G4-4	G4	13900	2x CoronaVac + (3m)BA.5-Spike	3 μg CoronaVac	10 μg Spike protein
G4-5	G4	49203	2x CoronaVac + (3m)BA.5-Spike	3 μg CoronaVac	10 μg Spike protein
G4-6	G4	11100	2x CoronaVac + (3m)BA.5-Spike	3 μg CoronaVac	10 μg Spike protein
G4-7	G4	18975	2x CoronaVac + (3m)BA.5-Spike	3 μg CoronaVac	10 μg Spike protein
G4-8	G4	50005	2x CoronaVac + (3m)BA.5-Spike	3 μg CoronaVac	10 μg Spike protein
G4-9	G4	11000	2x CoronaVac + (3m)BA.5-Spike	3 μg CoronaVac	10 μg Spike protein
G4-10	G4	15380	2x CoronaVac + (3m)BA.5-Spike	3 μg CoronaVac	10 μg Spike protein
G5-1	G5	5691	2x CoronaVac + (3m)XBB-Spike	3 μg CoronaVac	10 μg Spike protein
G5-2	G5	3374	2x CoronaVac + (3m)XBB-Spike	3 μg CoronaVac	10 μg Spike protein
G5-3	G5	9262	2x CoronaVac + (3m)XBB-Spike	3 μg CoronaVac	10 μg Spike protein
G5-4	G5	5024	2x CoronaVac + (3m)XBB-Spike	3 μg CoronaVac	10 μg Spike protein
G5-5	G5	7209	2x CoronaVac + (3m)XBB-Spike	3 μg CoronaVac	10 μg Spike protein
G5-6	G5	9240	2x CoronaVac + (3m)XBB-Spike	3 μg CoronaVac	10 μg Spike protein
G5-7	G5	4441	2x CoronaVac + (3m)XBB-Spike	3 μg CoronaVac	10 μg Spike protein
G5-8	G5	11842	2x CoronaVac + (3m)XBB-Spike	3 μg CoronaVac	10 μg Spike protein
G5-9	G5	27604	2x CoronaVac + (3m)XBB-Spike	3 μg CoronaVac	10 μg Spike protein
G5-10	G5	4152	2x CoronaVac + (3m)XBB-Spike	3 μg CoronaVac	10 μg Spike protein
G6-1	G6	13025	2x CoronaVac + (3m)BQ.1.1-Spike	3 μg CoronaVac	10 μg Spike protein
G6-2	G6	16018	2x CoronaVac + (3m)BQ.1.1-Spike	3 μg CoronaVac	10 μg Spike protein
G6-3	G6	7693	2x CoronaVac + (3m)BQ.1.1-Spike	3 μg CoronaVac	10 μg Spike protein
G6-4	G6	7339	2x CoronaVac + (3m)BQ.1.1-Spike	3 μg CoronaVac	10 μg Spike protein
G6-5	G6	9985	2x CoronaVac + (3m)BQ.1.1-Spike	3 μg CoronaVac	10 μg Spike protein
G6-6	G6	23792	2x CoronaVac + (3m)BQ.1.1-Spike	3 μg CoronaVac	10 μg Spike protein
G6-7	G6	7994	2x CoronaVac + (3m)BQ.1.1-Spike	3 μg CoronaVac	10 μg Spike protein
G6-8	G6	8275	2x CoronaVac + (3m)BQ.1.1-Spike	3 μg CoronaVac	10 μg Spike protein
G6-9	G6	24749	2x CoronaVac + (3m)BQ.1.1-Spike	3 μg CoronaVac	10 μg Spike protein
G6-10	G6	6265	2x CoronaVac + (3m)BQ.1.1-Spike	3 μg CoronaVac	10 μg Spike protein

## Sheet: ExtFig1c
id	group	BA.5	XBB	BQ.1.1	description	priming dosage	boosting dosage
A4-1	A4	2731	/	/	2x CoronaVac + BA.5-Spike	3 μg CoronaVac	10 μg Spike protein
A4-2	A4	639	/	/	2x CoronaVac + BA.5-Spike	3 μg CoronaVac	10 μg Spike protein
A4-3	A4	4579	/	/	2x CoronaVac + BA.5-Spike	3 μg CoronaVac	10 μg Spike protein
A4-4	A4	9130	/	/	2x CoronaVac + BA.5-Spike	3 μg CoronaVac	10 μg Spike protein
A4-5	A4	9563	/	/	2x CoronaVac + BA.5-Spike	3 μg CoronaVac	10 μg Spike protein
A4-6	A4	2809	/	/	2x CoronaVac + BA.5-Spike	3 μg CoronaVac	10 μg Spike protein
A4-7	A4	12540	/	/	2x CoronaVac + BA.5-Spike	3 μg CoronaVac	10 μg Spike protein
A4-8	A4	18912	/	/	2x CoronaVac + BA.5-Spike	3 μg CoronaVac	10 μg Spike protein
A4-9	A4	7162	/	/	2x CoronaVac + BA.5-Spike	3 μg CoronaVac	10 μg Spike protein
A4-10	A4	1567	/	/	2x CoronaVac + BA.5-Spike	3 μg CoronaVac	10 μg Spike protein
A5-1	A5	/	511	/	2x CoronaVac + XBB-Spike	3 μg CoronaVac	10 μg Spike protein
A5-2	A5	/	1435	/	2x CoronaVac + XBB-Spike	3 μg CoronaVac	10 μg Spike protein
A5-3	A5	/	794	/	2x CoronaVac + XBB-Spike	3 μg CoronaVac	10 μg Spike protein
A5-4	A5	/	1290	/	2x CoronaVac + XBB-Spike	3 μg CoronaVac	10 μg Spike protein
A5-5	A5	/	578	/	2x CoronaVac + XBB-Spike	3 μg CoronaVac	10 μg Spike protein
A5-6	A5	/	749	/	2x CoronaVac + XBB-Spike	3 μg CoronaVac	10 μg Spike protein
A5-7	A5	/	811	/	2x CoronaVac + XBB-Spike	3 μg CoronaVac	10 μg Spike protein
A5-8	A5	/	287	/	2x CoronaVac + XBB-Spike	3 μg CoronaVac	10 μg Spike protein
A5-9	A5	/	800	/	2x CoronaVac + XBB-Spike	3 μg CoronaVac	10 μg Spike protein
A5-10	A5	/	426	/	2x CoronaVac + XBB-Spike	3 μg CoronaVac	10 μg Spike protein
A6-1	A6	/	/	4354	2x CoronaVac + BQ.1.1-Spike	3 μg CoronaVac	10 μg Spike protein
A6-2	A6	/	/	7326	2x CoronaVac + BQ.1.1-Spike	3 μg CoronaVac	10 μg Spike protein
A6-3	A6	/	/	1386	2x CoronaVac + BQ.1.1-Spike	3 μg CoronaVac	10 μg Spike protein
A6-4	A6	/	/	2770	2x CoronaVac + BQ.1.1-Spike	3 μg CoronaVac	10 μg Spike protein
A6-5	A6	/	/	2706	2x CoronaVac + BQ.1.1-Spike	3 μg CoronaVac	10 μg Spike protein
A6-6	A6	/	/	1672	2x CoronaVac + BQ.1.1-Spike	3 μg CoronaVac	10 μg Spike protein
A6-7	A6	/	/	1298	2x CoronaVac + BQ.1.1-Spike	3 μg CoronaVac	10 μg Spike protein
A6-8	A6	/	/	1816	2x CoronaVac + BQ.1.1-Spike	3 μg CoronaVac	10 μg Spike protein
A6-9	A6	/	/	618	2x CoronaVac + BQ.1.1-Spike	3 μg CoronaVac	10 μg Spike protein
A6-10	A6	/	/	7634	2x CoronaVac + BQ.1.1-Spike	3 μg CoronaVac	10 μg Spike protein
F4-1	F4	8442	/	/	2x CoronaVac + (6m)BA.5-Spike	3 μg CoronaVac	10 μg Spike protein
F4-2	F4	3750	/	/	2x CoronaVac + (6m)BA.5-Spike	3 μg CoronaVac	10 μg Spike protein
F4-3	F4	5473	/	/	2x CoronaVac + (6m)BA.5-Spike	3 μg CoronaVac	10 μg Spike protein
F4-4	F4	6121	/	/	2x CoronaVac + (6m)BA.5-Spike	3 μg CoronaVac	10 μg Spike protein
F4-5	F4	14975	/	/	2x CoronaVac + (6m)BA.5-Spike	3 μg CoronaVac	10 μg Spike protein
F4-6	F4	3810	/	/	2x CoronaVac + (6m)BA.5-Spike	3 μg CoronaVac	10 μg Spike protein
F4-7	F4	5139	/	/	2x CoronaVac + (6m)BA.5-Spike	3 μg CoronaVac	10 μg Spike protein
F4-8	F4	6454	/	/	2x CoronaVac + (6m)BA.5-Spike	3 μg CoronaVac	10 μg Spike protein
F5-1	F5	/	/	2387	2x CoronaVac + (6m)BQ.1.1-Spike	3 μg CoronaVac	10 μg Spike protein
F5-2	F5	/	/	3439	2x CoronaVac + (6m)BQ.1.1-Spike	3 μg CoronaVac	10 μg Spike protein
F5-3	F5	/	/	1462	2x CoronaVac + (6m)BQ.1.1-Spike	3 μg CoronaVac	10 μg Spike protein
F5-4	F5	/	/	328	2x CoronaVac + (6m)BQ.1.1-Spike	3 μg CoronaVac	10 μg Spike protein
F5-5	F5	/	/	4640	2x CoronaVac + (6m)BQ.1.1-Spike	3 μg CoronaVac	10 μg Spike protein
F5-6	F5	/	/	1246	2x CoronaVac + (6m)BQ.1.1-Spike	3 μg CoronaVac	10 μg Spike protein
F5-7	F5	/	/	2382	2x CoronaVac + (6m)BQ.1.1-Spike	3 μg CoronaVac	10 μg Spike protein
F5-8	F5	/	/	13510	2x CoronaVac + (6m)BQ.1.1-Spike	3 μg CoronaVac	10 μg Spike protein
F5-9	F5	/	/	41712	2x CoronaVac + (6m)BQ.1.1-Spike	3 μg CoronaVac	10 μg Spike protein
F5-10	F5	/	/	3472	2x CoronaVac + (6m)BQ.1.1-Spike	3 μg CoronaVac	10 μg Spike protein
F6-1	F6	/	385	/	2x CoronaVac + (6m)XBB-Spike	3 μg CoronaVac	10 μg Spike protein
F6-2	F6	/	409	/	2x CoronaVac + (6m)XBB-Spike	3 μg CoronaVac	10 μg Spike protein
F6-3	F6	/	2385	/	2x CoronaVac + (6m)XBB-Spike	3 μg CoronaVac	10 μg Spike protein
F6-4	F6	/	429	/	2x CoronaVac + (6m)XBB-Spike	3 μg CoronaVac	10 μg Spike protein
F6-5	F6	/	475	/	2x CoronaVac + (6m)XBB-Spike	3 μg CoronaVac	10 μg Spike protein
F6-6	F6	/	1123	/	2x CoronaVac + (6m)XBB-Spike	3 μg CoronaVac	10 μg Spike protein
F6-7	F6	/	337	/	2x CoronaVac + (6m)XBB-Spike	3 μg CoronaVac	10 μg Spike protein
F6-8	F6	/	2866	/	2x CoronaVac + (6m)XBB-Spike	3 μg CoronaVac	10 μg Spike protein
F6-9	F6	/	590	/	2x CoronaVac + (6m)XBB-Spike	3 μg CoronaVac	10 μg Spike protein
F6-10	F6	/	894	/	2x CoronaVac + (6m)XBB-Spike	3 μg CoronaVac	10 μg Spike protein
G4-1	G4	4021	/	/	2x CoronaVac + (3m)BA.5-Spike	3 μg CoronaVac	10 μg Spike protein
G4-2	G4	4918	/	/	2x CoronaVac + (3m)BA.5-Spike	3 μg CoronaVac	10 μg Spike protein
G4-3	G4	10592	/	/	2x CoronaVac + (3m)BA.5-Spike	3 μg CoronaVac	10 μg Spike protein
G4-4	G4	2070	/	/	2x CoronaVac + (3m)BA.5-Spike	3 μg CoronaVac	10 μg Spike protein
G4-5	G4	13366	/	/	2x CoronaVac + (3m)BA.5-Spike	3 μg CoronaVac	10 μg Spike protein
G4-6	G4	8521	/	/	2x CoronaVac + (3m)BA.5-Spike	3 μg CoronaVac	10 μg Spike protein
G4-7	G4	5905	/	/	2x CoronaVac + (3m)BA.5-Spike	3 μg CoronaVac	10 μg Spike protein
G4-8	G4	32290	/	/	2x CoronaVac + (3m)BA.5-Spike	3 μg CoronaVac	10 μg Spike protein
G4-9	G4	2673	/	/	2x CoronaVac + (3m)BA.5-Spike	3 μg CoronaVac	10 μg Spike protein
G4-10	G4	1649	/	/	2x CoronaVac + (3m)BA.5-Spike	3 μg CoronaVac	10 μg Spike protein
G5-1	G5	/	1317	/	2x CoronaVac + (3m)XBB-Spike	3 μg CoronaVac	10 μg Spike protein
G5-2	G5	/	2165	/	2x CoronaVac + (3m)XBB-Spike	3 μg CoronaVac	10 μg Spike protein
G5-3	G5	/	1667	/	2x CoronaVac + (3m)XBB-Spike	3 μg CoronaVac	10 μg Spike protein
G5-4	G5	/	640	/	2x CoronaVac + (3m)XBB-Spike	3 μg CoronaVac	10 μg Spike protein
G5-5	G5	/	323	/	2x CoronaVac + (3m)XBB-Spike	3 μg CoronaVac	10 μg Spike protein
G5-6	G5	/	443	/	2x CoronaVac + (3m)XBB-Spike	3 μg CoronaVac	10 μg Spike protein
G5-7	G5	/	402	/	2x CoronaVac + (3m)XBB-Spike	3 μg CoronaVac	10 μg Spike protein
G5-8	G5	/	496	/	2x CoronaVac + (3m)XBB-Spike	3 μg CoronaVac	10 μg Spike protein
G5-9	G5	/	959	/	2x CoronaVac + (3m)XBB-Spike	3 μg CoronaVac	10 μg Spike protein
G5-10	G5	/	356	/	2x CoronaVac + (3m)XBB-Spike	3 μg CoronaVac	10 μg Spike protein
G6-1	G6	/	/	12190	2x CoronaVac + (3m)BQ.1.1-Spike	3 μg CoronaVac	10 μg Spike protein
G6-2	G6	/	/	11227	2x CoronaVac + (3m)BQ.1.1-Spike	3 μg CoronaVac	10 μg Spike protein
G6-3	G6	/	/	1803	2x CoronaVac + (3m)BQ.1.1-Spike	3 μg CoronaVac	10 μg Spike protein
G6-4	G6	/	/	1695	2x CoronaVac + (3m)BQ.1.1-Spike	3 μg CoronaVac	10 μg Spike protein
G6-5	G6	/	/	1921	2x CoronaVac + (3m)BQ.1.1-Spike	3 μg CoronaVac	10 μg Spike protein
G6-6	G6	/	/	2357	2x CoronaVac + (3m)BQ.1.1-Spike	3 μg CoronaVac	10 μg Spike protein
G6-7	G6	/	/	1676	2x CoronaVac + (3m)BQ.1.1-Spike	3 μg CoronaVac	10 μg Spike protein
G6-8	G6	/	/	1639	2x CoronaVac + (3m)BQ.1.1-Spike	3 μg CoronaVac	10 μg Spike protein
G6-9	G6	/	/	5862	2x CoronaVac + (3m)BQ.1.1-Spike	3 μg CoronaVac	10 μg Spike protein
G6-10	G6	/	/	1469	2x CoronaVac + (3m)BQ.1.1-Spike	3 μg CoronaVac	10 μg Spike protein
