# Supplementary material for: Repeated Omicron exposures override ancestral SARS-CoV-2 immune imprinting
Source: Nature. 2023 Nov 22;625(7993):148–56. doi: 10.1038/s41586-023-06753-7 (PMC10764275; doi:10.1038/s41586-023-06753-7)
Supplement: Supplementary file 7 — Source Data Extended Data Fig. 2 [file 41586_2023_6753_MOESM7_ESM.xlsx]

## Sheet: ExtFig2a
id	group	BA.5	XBB	BQ.1.1	description	priming dosage	boosting dosage
A4-1	A4	2731	/	/	2x CoronaVac + BA.5-Spike	3 μg CoronaVac	10 μg Spike protein
A4-2	A4	639	/	/	2x CoronaVac + BA.5-Spike	3 μg CoronaVac	10 μg Spike protein
A4-3	A4	4579	/	/	2x CoronaVac + BA.5-Spike	3 μg CoronaVac	10 μg Spike protein
A4-4	A4	9130	/	/	2x CoronaVac + BA.5-Spike	3 μg CoronaVac	10 μg Spike protein
A4-5	A4	9563	/	/	2x CoronaVac + BA.5-Spike	3 μg CoronaVac	10 μg Spike protein
A4-6	A4	2809	/	/	2x CoronaVac + BA.5-Spike	3 μg CoronaVac	10 μg Spike protein
A4-7	A4	12540	/	/	2x CoronaVac + BA.5-Spike	3 μg CoronaVac	10 μg Spike protein
A4-8	A4	18912	/	/	2x CoronaVac + BA.5-Spike	3 μg CoronaVac	10 μg Spike protein
A4-9	A4	7162	/	/	2x CoronaVac + BA.5-Spike	3 μg CoronaVac	10 μg Spike protein
A4-10	A4	1567	/	/	2x CoronaVac + BA.5-Spike	3 μg CoronaVac	10 μg Spike protein
A5-1	A5	/	511	/	2x CoronaVac + XBB-Spike	3 μg CoronaVac	10 μg Spike protein
A5-2	A5	/	1435	/	2x CoronaVac + XBB-Spike	3 μg CoronaVac	10 μg Spike protein
A5-3	A5	/	794	/	2x CoronaVac + XBB-Spike	3 μg CoronaVac	10 μg Spike protein
A5-4	A5	/	1290	/	2x CoronaVac + XBB-Spike	3 μg CoronaVac	10 μg Spike protein
A5-5	A5	/	578	/	2x CoronaVac + XBB-Spike	3 μg CoronaVac	10 μg Spike protein
A5-6	A5	/	749	/	2x CoronaVac + XBB-Spike	3 μg CoronaVac	10 μg Spike protein
A5-7	A5	/	811	/	2x CoronaVac + XBB-Spike	3 μg CoronaVac	10 μg Spike protein
A5-8	A5	/	287	/	2x CoronaVac + XBB-Spike	3 μg CoronaVac	10 μg Spike protein
A5-9	A5	/	800	/	2x CoronaVac + XBB-Spike	3 μg CoronaVac	10 μg Spike protein
A5-10	A5	/	426	/	2x CoronaVac + XBB-Spike	3 μg CoronaVac	10 μg Spike protein
A6-1	A6	/	/	4354	2x CoronaVac + BQ.1.1-Spike	3 μg CoronaVac	10 μg Spike protein
A6-2	A6	/	/	7326	2x CoronaVac + BQ.1.1-Spike	3 μg CoronaVac	10 μg Spike protein
A6-3	A6	/	/	1386	2x CoronaVac + BQ.1.1-Spike	3 μg CoronaVac	10 μg Spike protein
A6-4	A6	/	/	2770	2x CoronaVac + BQ.1.1-Spike	3 μg CoronaVac	10 μg Spike protein
A6-5	A6	/	/	2706	2x CoronaVac + BQ.1.1-Spike	3 μg CoronaVac	10 μg Spike protein
A6-6	A6	/	/	1672	2x CoronaVac + BQ.1.1-Spike	3 μg CoronaVac	10 μg Spike protein
A6-7	A6	/	/	1298	2x CoronaVac + BQ.1.1-Spike	3 μg CoronaVac	10 μg Spike protein
A6-8	A6	/	/	1816	2x CoronaVac + BQ.1.1-Spike	3 μg CoronaVac	10 μg Spike protein
A6-9	A6	/	/	618	2x CoronaVac + BQ.1.1-Spike	3 μg CoronaVac	10 μg Spike protein
A6-10	A6	/	/	7634	2x CoronaVac + BQ.1.1-Spike	3 μg CoronaVac	10 μg Spike protein
D3-1	D3	6180	/	/	2x CoronaVac + 2x BA.5-Spike	3 μg CoronaVac	10 μg Spike protein
D3-2	D3	7698	/	/	2x CoronaVac + 2x BA.5-Spike	3 μg CoronaVac	10 μg Spike protein
D3-3	D3	12144	/	/	2x CoronaVac + 2x BA.5-Spike	3 μg CoronaVac	10 μg Spike protein
D3-4	D3	29132	/	/	2x CoronaVac + 2x BA.5-Spike	3 μg CoronaVac	10 μg Spike protein
D3-5	D3	27831	/	/	2x CoronaVac + 2x BA.5-Spike	3 μg CoronaVac	10 μg Spike protein
D3-6	D3	20565	/	/	2x CoronaVac + 2x BA.5-Spike	3 μg CoronaVac	10 μg Spike protein
D3-7	D3	8310	/	/	2x CoronaVac + 2x BA.5-Spike	3 μg CoronaVac	10 μg Spike protein
D3-8	D3	17868	/	/	2x CoronaVac + 2x BA.5-Spike	3 μg CoronaVac	10 μg Spike protein
D3-9	D3	6833	/	/	2x CoronaVac + 2x BA.5-Spike	3 μg CoronaVac	10 μg Spike protein
D3-10	D3	6185	/	/	2x CoronaVac + 2x BA.5-Spike	3 μg CoronaVac	10 μg Spike protein
D4-1	D4	/	1103	/	2x CoronaVac + 2x XBB-Spike	3 μg CoronaVac	10 μg Spike protein
D4-2	D4	/	2536	/	2x CoronaVac + 2x XBB-Spike	3 μg CoronaVac	10 μg Spike protein
D4-3	D4	/	1026	/	2x CoronaVac + 2x XBB-Spike	3 μg CoronaVac	10 μg Spike protein
D4-4	D4	/	12572	/	2x CoronaVac + 2x XBB-Spike	3 μg CoronaVac	10 μg Spike protein
D4-5	D4	/	1485	/	2x CoronaVac + 2x XBB-Spike	3 μg CoronaVac	10 μg Spike protein
D4-6	D4	/	925	/	2x CoronaVac + 2x XBB-Spike	3 μg CoronaVac	10 μg Spike protein
D4-7	D4	/	1988	/	2x CoronaVac + 2x XBB-Spike	3 μg CoronaVac	10 μg Spike protein
D4-8	D4	/	895	/	2x CoronaVac + 2x XBB-Spike	3 μg CoronaVac	10 μg Spike protein
D4-9	D4	/	3527	/	2x CoronaVac + 2x XBB-Spike	3 μg CoronaVac	10 μg Spike protein
D4-10	D4	/	1742	/	2x CoronaVac + 2x XBB-Spike	3 μg CoronaVac	10 μg Spike protein
D5-1	D5	/	/	6214	2x CoronaVac + 2x BQ.1.1-Spike	3 μg CoronaVac	10 μg Spike protein
D5-2	D5	/	/	7374	2x CoronaVac + 2x BQ.1.1-Spike	3 μg CoronaVac	10 μg Spike protein
D5-3	D5	/	/	7226	2x CoronaVac + 2x BQ.1.1-Spike	3 μg CoronaVac	10 μg Spike protein
D5-4	D5	/	/	4767	2x CoronaVac + 2x BQ.1.1-Spike	3 μg CoronaVac	10 μg Spike protein
D5-5	D5	/	/	2106	2x CoronaVac + 2x BQ.1.1-Spike	3 μg CoronaVac	10 μg Spike protein
D5-6	D5	/	/	9607	2x CoronaVac + 2x BQ.1.1-Spike	3 μg CoronaVac	10 μg Spike protein
D5-7	D5	/	/	11691	2x CoronaVac + 2x BQ.1.1-Spike	3 μg CoronaVac	10 μg Spike protein
D5-8	D5	/	/	18251	2x CoronaVac + 2x BQ.1.1-Spike	3 μg CoronaVac	10 μg Spike protein
D5-9	D5	/	/	17294	2x CoronaVac + 2x BQ.1.1-Spike	3 μg CoronaVac	10 μg Spike protein
D5-10	D5	/	/	4313	2x CoronaVac + 2x BQ.1.1-Spike	3 μg CoronaVac	10 μg Spike protein

## Sheet: ExtFig2b
id	group	D614G	BA.5	XBB	BQ.1.1	description	priming dosage	boosting dosage
D3-1	D3	7040	6180	/	/	2x CoronaVac + 2x BA.5-Spike	3 μg CoronaVac	10 μg Spike protein
D3-2	D3	7254	7698	/	/	2x CoronaVac + 2x BA.5-Spike	3 μg CoronaVac	10 μg Spike protein
D3-3	D3	19187	12144	/	/	2x CoronaVac + 2x BA.5-Spike	3 μg CoronaVac	10 μg Spike protein
D3-4	D3	27501	29132	/	/	2x CoronaVac + 2x BA.5-Spike	3 μg CoronaVac	10 μg Spike protein
D3-5	D3	8985	27831	/	/	2x CoronaVac + 2x BA.5-Spike	3 μg CoronaVac	10 μg Spike protein
D3-6	D3	10817	20565	/	/	2x CoronaVac + 2x BA.5-Spike	3 μg CoronaVac	10 μg Spike protein
D3-7	D3	9836	8310	/	/	2x CoronaVac + 2x BA.5-Spike	3 μg CoronaVac	10 μg Spike protein
D3-8	D3	25482	17868	/	/	2x CoronaVac + 2x BA.5-Spike	3 μg CoronaVac	10 μg Spike protein
D3-9	D3	14376	6833	/	/	2x CoronaVac + 2x BA.5-Spike	3 μg CoronaVac	10 μg Spike protein
D3-10	D3	10127	6185	/	/	2x CoronaVac + 2x BA.5-Spike	3 μg CoronaVac	10 μg Spike protein
D4-1	D4	25989	/	1103	/	2x CoronaVac + 2x XBB-Spike	3 μg CoronaVac	10 μg Spike protein
D4-2	D4	9420	/	2536	/	2x CoronaVac + 2x XBB-Spike	3 μg CoronaVac	10 μg Spike protein
D4-3	D4	11028	/	1026	/	2x CoronaVac + 2x XBB-Spike	3 μg CoronaVac	10 μg Spike protein
D4-4	D4	16529	/	12572	/	2x CoronaVac + 2x XBB-Spike	3 μg CoronaVac	10 μg Spike protein
D4-5	D4	11069	/	1485	/	2x CoronaVac + 2x XBB-Spike	3 μg CoronaVac	10 μg Spike protein
D4-6	D4	5331	/	925	/	2x CoronaVac + 2x XBB-Spike	3 μg CoronaVac	10 μg Spike protein
D4-7	D4	9191	/	1988	/	2x CoronaVac + 2x XBB-Spike	3 μg CoronaVac	10 μg Spike protein
D4-8	D4	21372	/	895	/	2x CoronaVac + 2x XBB-Spike	3 μg CoronaVac	10 μg Spike protein
D4-9	D4	5559	/	3527	/	2x CoronaVac + 2x XBB-Spike	3 μg CoronaVac	10 μg Spike protein
D4-10	D4	10761	/	1742	/	2x CoronaVac + 2x XBB-Spike	3 μg CoronaVac	10 μg Spike protein
D5-1	D5	18039	/	/	6214	2x CoronaVac + 2x BQ.1.1-Spike	3 μg CoronaVac	10 μg Spike protein
D5-2	D5	27778	/	/	7374	2x CoronaVac + 2x BQ.1.1-Spike	3 μg CoronaVac	10 μg Spike protein
D5-3	D5	17834	/	/	7226	2x CoronaVac + 2x BQ.1.1-Spike	3 μg CoronaVac	10 μg Spike protein
D5-4	D5	12474	/	/	4767	2x CoronaVac + 2x BQ.1.1-Spike	3 μg CoronaVac	10 μg Spike protein
D5-5	D5	18930	/	/	2106	2x CoronaVac + 2x BQ.1.1-Spike	3 μg CoronaVac	10 μg Spike protein
D5-6	D5	5058	/	/	9607	2x CoronaVac + 2x BQ.1.1-Spike	3 μg CoronaVac	10 μg Spike protein
D5-7	D5	17433	/	/	11691	2x CoronaVac + 2x BQ.1.1-Spike	3 μg CoronaVac	10 μg Spike protein
D5-8	D5	23525	/	/	18251	2x CoronaVac + 2x BQ.1.1-Spike	3 μg CoronaVac	10 μg Spike protein
D5-9	D5	20751	/	/	17294	2x CoronaVac + 2x BQ.1.1-Spike	3 μg CoronaVac	10 μg Spike protein
D5-10	D5	18994	/	/	4313	2x CoronaVac + 2x BQ.1.1-Spike	3 μg CoronaVac	10 μg Spike protein
W1-1	W1	21391	17957	/	/	2x CoronaVac + BA.5-Spike + (3m)BA.5-Spike	3 μg CoronaVac	10 μg Spike protein
W1-2	W1	16567	11968	/	/	2x CoronaVac + BA.5-Spike + (3m)BA.5-Spike	3 μg CoronaVac	10 μg Spike protein
W1-3	W1	11597	20139	/	/	2x CoronaVac + BA.5-Spike + (3m)BA.5-Spike	3 μg CoronaVac	10 μg Spike protein
W1-4	W1	18715	20463	/	/	2x CoronaVac + BA.5-Spike + (3m)BA.5-Spike	3 μg CoronaVac	10 μg Spike protein
W1-5	W1	8206	15160	/	/	2x CoronaVac + BA.5-Spike + (3m)BA.5-Spike	3 μg CoronaVac	10 μg Spike protein
W1-6	W1	8218	18342	/	/	2x CoronaVac + BA.5-Spike + (3m)BA.5-Spike	3 μg CoronaVac	10 μg Spike protein
W1-7	W1	17489	28583	/	/	2x CoronaVac + BA.5-Spike + (3m)BA.5-Spike	3 μg CoronaVac	10 μg Spike protein
W1-8	W1	14948	15840	/	/	2x CoronaVac + BA.5-Spike + (3m)BA.5-Spike	3 μg CoronaVac	10 μg Spike protein
W1-9	W1	11317	27260	/	/	2x CoronaVac + BA.5-Spike + (3m)BA.5-Spike	3 μg CoronaVac	10 μg Spike protein
W1-10	W1	34989	21135	/	/	2x CoronaVac + BA.5-Spike + (3m)BA.5-Spike	3 μg CoronaVac	10 μg Spike protein
W2-1	W2	19116	/	/	4215	2x CoronaVac + BQ.1.1-Spike + (3m)BQ.1.1-Spike	3 μg CoronaVac	10 μg Spike protein
W2-2	W2	17661	/	/	17108	2x CoronaVac + BQ.1.1-Spike + (3m)BQ.1.1-Spike	3 μg CoronaVac	10 μg Spike protein
W2-3	W2	10724	/	/	11022	2x CoronaVac + BQ.1.1-Spike + (3m)BQ.1.1-Spike	3 μg CoronaVac	10 μg Spike protein
W2-4	W2	11063	/	/	25947	2x CoronaVac + BQ.1.1-Spike + (3m)BQ.1.1-Spike	3 μg CoronaVac	10 μg Spike protein
W2-5	W2	13500	/	/	11695	2x CoronaVac + BQ.1.1-Spike + (3m)BQ.1.1-Spike	3 μg CoronaVac	10 μg Spike protein
W2-6	W2	19128	/	/	9159	2x CoronaVac + BQ.1.1-Spike + (3m)BQ.1.1-Spike	3 μg CoronaVac	10 μg Spike protein
W2-7	W2	9735	/	/	5347	2x CoronaVac + BQ.1.1-Spike + (3m)BQ.1.1-Spike	3 μg CoronaVac	10 μg Spike protein
W2-8	W2	24952	/	/	22707	2x CoronaVac + BQ.1.1-Spike + (3m)BQ.1.1-Spike	3 μg CoronaVac	10 μg Spike protein
W2-9	W2	16602	/	/	15417	2x CoronaVac + BQ.1.1-Spike + (3m)BQ.1.1-Spike	3 μg CoronaVac	10 μg Spike protein
W2-10	W2	9246	/	/	14735	2x CoronaVac + BQ.1.1-Spike + (3m)BQ.1.1-Spike	3 μg CoronaVac	10 μg Spike protein
W3-1	W3	22355	/	8320	/	2x CoronaVac + XBB-Spike + (3m)XBB-Spike	3 μg CoronaVac	10 μg Spike protein
W3-2	W3	10082	/	3560	/	2x CoronaVac + XBB-Spike + (3m)XBB-Spike	3 μg CoronaVac	10 μg Spike protein
W3-3	W3	7062	/	3275	/	2x CoronaVac + XBB-Spike + (3m)XBB-Spike	3 μg CoronaVac	10 μg Spike protein
W3-4	W3	8692	/	2283	/	2x CoronaVac + XBB-Spike + (3m)XBB-Spike	3 μg CoronaVac	10 μg Spike protein
W3-5	W3	13673	/	7393	/	2x CoronaVac + XBB-Spike + (3m)XBB-Spike	3 μg CoronaVac	10 μg Spike protein
W3-6	W3	11179	/	8861	/	2x CoronaVac + XBB-Spike + (3m)XBB-Spike	3 μg CoronaVac	10 μg Spike protein
W3-7	W3	9359	/	7973	/	2x CoronaVac + XBB-Spike + (3m)XBB-Spike	3 μg CoronaVac	10 μg Spike protein
W3-8	W3	10710	/	3752	/	2x CoronaVac + XBB-Spike + (3m)XBB-Spike	3 μg CoronaVac	10 μg Spike protein
W3-9	W3	19857	/	1443	/	2x CoronaVac + XBB-Spike + (3m)XBB-Spike	3 μg CoronaVac	10 μg Spike protein
W3-10	W3	12011	/	5372	/	2x CoronaVac + XBB-Spike + (3m)XBB-Spike	3 μg CoronaVac	10 μg Spike protein

## Sheet: ExtFig2c
id	group	BA.5	XBB	BQ.1.1	description	priming dosage	boosting dosage
A4-1	A4	2731	/	/	2x CoronaVac + BA.5-Spike	3 μg CoronaVac	10 μg Spike protein
A4-2	A4	639	/	/	2x CoronaVac + BA.5-Spike	3 μg CoronaVac	10 μg Spike protein
A4-3	A4	4579	/	/	2x CoronaVac + BA.5-Spike	3 μg CoronaVac	10 μg Spike protein
A4-4	A4	9130	/	/	2x CoronaVac + BA.5-Spike	3 μg CoronaVac	10 μg Spike protein
A4-5	A4	9563	/	/	2x CoronaVac + BA.5-Spike	3 μg CoronaVac	10 μg Spike protein
A4-6	A4	2809	/	/	2x CoronaVac + BA.5-Spike	3 μg CoronaVac	10 μg Spike protein
A4-7	A4	12540	/	/	2x CoronaVac + BA.5-Spike	3 μg CoronaVac	10 μg Spike protein
A4-8	A4	18912	/	/	2x CoronaVac + BA.5-Spike	3 μg CoronaVac	10 μg Spike protein
A4-9	A4	7162	/	/	2x CoronaVac + BA.5-Spike	3 μg CoronaVac	10 μg Spike protein
A4-10	A4	1567	/	/	2x CoronaVac + BA.5-Spike	3 μg CoronaVac	10 μg Spike protein
A5-1	A5	/	511	/	2x CoronaVac + XBB-Spike	3 μg CoronaVac	10 μg Spike protein
A5-2	A5	/	1435	/	2x CoronaVac + XBB-Spike	3 μg CoronaVac	10 μg Spike protein
A5-3	A5	/	794	/	2x CoronaVac + XBB-Spike	3 μg CoronaVac	10 μg Spike protein
A5-4	A5	/	1290	/	2x CoronaVac + XBB-Spike	3 μg CoronaVac	10 μg Spike protein
A5-5	A5	/	578	/	2x CoronaVac + XBB-Spike	3 μg CoronaVac	10 μg Spike protein
A5-6	A5	/	749	/	2x CoronaVac + XBB-Spike	3 μg CoronaVac	10 μg Spike protein
A5-7	A5	/	811	/	2x CoronaVac + XBB-Spike	3 μg CoronaVac	10 μg Spike protein
A5-8	A5	/	287	/	2x CoronaVac + XBB-Spike	3 μg CoronaVac	10 μg Spike protein
A5-9	A5	/	800	/	2x CoronaVac + XBB-Spike	3 μg CoronaVac	10 μg Spike protein
A5-10	A5	/	426	/	2x CoronaVac + XBB-Spike	3 μg CoronaVac	10 μg Spike protein
A6-1	A6	/	/	4354	2x CoronaVac + BQ.1.1-Spike	3 μg CoronaVac	10 μg Spike protein
A6-2	A6	/	/	7326	2x CoronaVac + BQ.1.1-Spike	3 μg CoronaVac	10 μg Spike protein
A6-3	A6	/	/	1386	2x CoronaVac + BQ.1.1-Spike	3 μg CoronaVac	10 μg Spike protein
A6-4	A6	/	/	2770	2x CoronaVac + BQ.1.1-Spike	3 μg CoronaVac	10 μg Spike protein
A6-5	A6	/	/	2706	2x CoronaVac + BQ.1.1-Spike	3 μg CoronaVac	10 μg Spike protein
A6-6	A6	/	/	1672	2x CoronaVac + BQ.1.1-Spike	3 μg CoronaVac	10 μg Spike protein
A6-7	A6	/	/	1298	2x CoronaVac + BQ.1.1-Spike	3 μg CoronaVac	10 μg Spike protein
A6-8	A6	/	/	1816	2x CoronaVac + BQ.1.1-Spike	3 μg CoronaVac	10 μg Spike protein
A6-9	A6	/	/	618	2x CoronaVac + BQ.1.1-Spike	3 μg CoronaVac	10 μg Spike protein
A6-10	A6	/	/	7634	2x CoronaVac + BQ.1.1-Spike	3 μg CoronaVac	10 μg Spike protein
MA1-1	MA1	2414	/	/	2x CoronaVac + BA.5-mRNA(1ug)	3 μg CoronaVac	1 μg Spike mRNA
MA1-2	MA1	22756	/	/	2x CoronaVac + BA.5-mRNA(1ug)	3 μg CoronaVac	1 μg Spike mRNA
MA1-3	MA1	2306	/	/	2x CoronaVac + BA.5-mRNA(1ug)	3 μg CoronaVac	1 μg Spike mRNA
MA1-4	MA1	7931	/	/	2x CoronaVac + BA.5-mRNA(1ug)	3 μg CoronaVac	1 μg Spike mRNA
MA1-5	MA1	8354	/	/	2x CoronaVac + BA.5-mRNA(1ug)	3 μg CoronaVac	1 μg Spike mRNA
MA1-6	MA1	17005	/	/	2x CoronaVac + BA.5-mRNA(1ug)	3 μg CoronaVac	1 μg Spike mRNA
MA1-7	MA1	4064	/	/	2x CoronaVac + BA.5-mRNA(1ug)	3 μg CoronaVac	1 μg Spike mRNA
MA1-8	MA1	13838	/	/	2x CoronaVac + BA.5-mRNA(1ug)	3 μg CoronaVac	1 μg Spike mRNA
MA1-9	MA1	3291	/	/	2x CoronaVac + BA.5-mRNA(1ug)	3 μg CoronaVac	1 μg Spike mRNA
MA1-10	MA1	4214	/	/	2x CoronaVac + BA.5-mRNA(1ug)	3 μg CoronaVac	1 μg Spike mRNA
MA2-1	MA2	/	300	/	2x CoronaVac + XBB-mRNA(1ug)	3 μg CoronaVac	1 μg Spike mRNA
MA2-2	MA2	/	748	/	2x CoronaVac + XBB-mRNA(1ug)	3 μg CoronaVac	1 μg Spike mRNA
MA2-3	MA2	/	519	/	2x CoronaVac + XBB-mRNA(1ug)	3 μg CoronaVac	1 μg Spike mRNA
MA2-4	MA2	/	953	/	2x CoronaVac + XBB-mRNA(1ug)	3 μg CoronaVac	1 μg Spike mRNA
MA2-5	MA2	/	283	/	2x CoronaVac + XBB-mRNA(1ug)	3 μg CoronaVac	1 μg Spike mRNA
MA2-6	MA2	/	620	/	2x CoronaVac + XBB-mRNA(1ug)	3 μg CoronaVac	1 μg Spike mRNA
MA2-7	MA2	/	718	/	2x CoronaVac + XBB-mRNA(1ug)	3 μg CoronaVac	1 μg Spike mRNA
MA2-8	MA2	/	648	/	2x CoronaVac + XBB-mRNA(1ug)	3 μg CoronaVac	1 μg Spike mRNA
MA2-9	MA2	/	793	/	2x CoronaVac + XBB-mRNA(1ug)	3 μg CoronaVac	1 μg Spike mRNA
MA2-10	MA2	/	428	/	2x CoronaVac + XBB-mRNA(1ug)	3 μg CoronaVac	1 μg Spike mRNA
MA3-1	MA3	/	/	3857	2x CoronaVac + BQ.1.1-mRNA(1ug)	3 μg CoronaVac	1 μg Spike mRNA
MA3-2	MA3	/	/	2499	2x CoronaVac + BQ.1.1-mRNA(1ug)	3 μg CoronaVac	1 μg Spike mRNA
MA3-3	MA3	/	/	3796	2x CoronaVac + BQ.1.1-mRNA(1ug)	3 μg CoronaVac	1 μg Spike mRNA
MA3-4	MA3	/	/	495	2x CoronaVac + BQ.1.1-mRNA(1ug)	3 μg CoronaVac	1 μg Spike mRNA
MA3-5	MA3	/	/	3092	2x CoronaVac + BQ.1.1-mRNA(1ug)	3 μg CoronaVac	1 μg Spike mRNA
MA3-6	MA3	/	/	17007	2x CoronaVac + BQ.1.1-mRNA(1ug)	3 μg CoronaVac	1 μg Spike mRNA
MA3-7	MA3	/	/	8283	2x CoronaVac + BQ.1.1-mRNA(1ug)	3 μg CoronaVac	1 μg Spike mRNA
MA3-8	MA3	/	/	7671	2x CoronaVac + BQ.1.1-mRNA(1ug)	3 μg CoronaVac	1 μg Spike mRNA
MA3-9	MA3	/	/	1124	2x CoronaVac + BQ.1.1-mRNA(1ug)	3 μg CoronaVac	1 μg Spike mRNA
MA3-10	MA3	/	/	5103	2x CoronaVac + BQ.1.1-mRNA(1ug)	3 μg CoronaVac	1 μg Spike mRNA

## Sheet: ExtFig2d
id	group	BA.5	XBB	BQ.1.1	description	priming dosage	boosting dosage
D3-1	D3	6180	/	/	2x CoronaVac + 2x BA.5-Spike	3 μg CoronaVac	10 μg Spike protein
D3-2	D3	7698	/	/	2x CoronaVac + 2x BA.5-Spike	3 μg CoronaVac	10 μg Spike protein
D3-3	D3	12144	/	/	2x CoronaVac + 2x BA.5-Spike	3 μg CoronaVac	10 μg Spike protein
D3-4	D3	29132	/	/	2x CoronaVac + 2x BA.5-Spike	3 μg CoronaVac	10 μg Spike protein
D3-5	D3	27831	/	/	2x CoronaVac + 2x BA.5-Spike	3 μg CoronaVac	10 μg Spike protein
D3-6	D3	20565	/	/	2x CoronaVac + 2x BA.5-Spike	3 μg CoronaVac	10 μg Spike protein
D3-7	D3	8310	/	/	2x CoronaVac + 2x BA.5-Spike	3 μg CoronaVac	10 μg Spike protein
D3-8	D3	17868	/	/	2x CoronaVac + 2x BA.5-Spike	3 μg CoronaVac	10 μg Spike protein
D3-9	D3	6833	/	/	2x CoronaVac + 2x BA.5-Spike	3 μg CoronaVac	10 μg Spike protein
D3-10	D3	6185	/	/	2x CoronaVac + 2x BA.5-Spike	3 μg CoronaVac	10 μg Spike protein
D4-1	D4	/	1103	/	2x CoronaVac + 2x XBB-Spike	3 μg CoronaVac	10 μg Spike protein
D4-2	D4	/	2536	/	2x CoronaVac + 2x XBB-Spike	3 μg CoronaVac	10 μg Spike protein
D4-3	D4	/	1026	/	2x CoronaVac + 2x XBB-Spike	3 μg CoronaVac	10 μg Spike protein
D4-4	D4	/	12572	/	2x CoronaVac + 2x XBB-Spike	3 μg CoronaVac	10 μg Spike protein
D4-5	D4	/	1485	/	2x CoronaVac + 2x XBB-Spike	3 μg CoronaVac	10 μg Spike protein
D4-6	D4	/	925	/	2x CoronaVac + 2x XBB-Spike	3 μg CoronaVac	10 μg Spike protein
D4-7	D4	/	1988	/	2x CoronaVac + 2x XBB-Spike	3 μg CoronaVac	10 μg Spike protein
D4-8	D4	/	895	/	2x CoronaVac + 2x XBB-Spike	3 μg CoronaVac	10 μg Spike protein
D4-9	D4	/	3527	/	2x CoronaVac + 2x XBB-Spike	3 μg CoronaVac	10 μg Spike protein
D4-10	D4	/	1742	/	2x CoronaVac + 2x XBB-Spike	3 μg CoronaVac	10 μg Spike protein
D5-1	D5	/	/	6214	2x CoronaVac + 2x BQ.1.1-Spike	3 μg CoronaVac	10 μg Spike protein
D5-2	D5	/	/	7374	2x CoronaVac + 2x BQ.1.1-Spike	3 μg CoronaVac	10 μg Spike protein
D5-3	D5	/	/	7226	2x CoronaVac + 2x BQ.1.1-Spike	3 μg CoronaVac	10 μg Spike protein
D5-4	D5	/	/	4767	2x CoronaVac + 2x BQ.1.1-Spike	3 μg CoronaVac	10 μg Spike protein
D5-5	D5	/	/	2106	2x CoronaVac + 2x BQ.1.1-Spike	3 μg CoronaVac	10 μg Spike protein
D5-6	D5	/	/	9607	2x CoronaVac + 2x BQ.1.1-Spike	3 μg CoronaVac	10 μg Spike protein
D5-7	D5	/	/	11691	2x CoronaVac + 2x BQ.1.1-Spike	3 μg CoronaVac	10 μg Spike protein
D5-8	D5	/	/	18251	2x CoronaVac + 2x BQ.1.1-Spike	3 μg CoronaVac	10 μg Spike protein
D5-9	D5	/	/	17294	2x CoronaVac + 2x BQ.1.1-Spike	3 μg CoronaVac	10 μg Spike protein
D5-10	D5	/	/	4313	2x CoronaVac + 2x BQ.1.1-Spike	3 μg CoronaVac	10 μg Spike protein
X1-1	X1	7035	/	/	2x CoronaVac + 2x BA.5-mRNA(1ug)	3 μg CoronaVac	1 μg Spike mRNA
X1-2	X1	45888	/	/	2x CoronaVac + 2x BA.5-mRNA(1ug)	3 μg CoronaVac	1 μg Spike mRNA
X1-3	X1	12106	/	/	2x CoronaVac + 2x BA.5-mRNA(1ug)	3 μg CoronaVac	1 μg Spike mRNA
X1-4	X1	22994	/	/	2x CoronaVac + 2x BA.5-mRNA(1ug)	3 μg CoronaVac	1 μg Spike mRNA
X1-5	X1	24836	/	/	2x CoronaVac + 2x BA.5-mRNA(1ug)	3 μg CoronaVac	1 μg Spike mRNA
X1-6	X1	23484	/	/	2x CoronaVac + 2x BA.5-mRNA(1ug)	3 μg CoronaVac	1 μg Spike mRNA
X1-7	X1	62698	/	/	2x CoronaVac + 2x BA.5-mRNA(1ug)	3 μg CoronaVac	1 μg Spike mRNA
X1-8	X1	64389	/	/	2x CoronaVac + 2x BA.5-mRNA(1ug)	3 μg CoronaVac	1 μg Spike mRNA
X1-9	X1	56713	/	/	2x CoronaVac + 2x BA.5-mRNA(1ug)	3 μg CoronaVac	1 μg Spike mRNA
X1-10	X1	39138	/	/	2x CoronaVac + 2x BA.5-mRNA(1ug)	3 μg CoronaVac	1 μg Spike mRNA
X2-1	X2	/	5690	/	2x CoronaVac + 2x XBB-mRNA(1ug)	3 μg CoronaVac	1 μg Spike mRNA
X2-2	X2	/	10702	/	2x CoronaVac + 2x XBB-mRNA(1ug)	3 μg CoronaVac	1 μg Spike mRNA
X2-3	X2	/	1490	/	2x CoronaVac + 2x XBB-mRNA(1ug)	3 μg CoronaVac	1 μg Spike mRNA
X2-4	X2	/	7517	/	2x CoronaVac + 2x XBB-mRNA(1ug)	3 μg CoronaVac	1 μg Spike mRNA
X2-5	X2	/	9537	/	2x CoronaVac + 2x XBB-mRNA(1ug)	3 μg CoronaVac	1 μg Spike mRNA
X2-6	X2	/	12215	/	2x CoronaVac + 2x XBB-mRNA(1ug)	3 μg CoronaVac	1 μg Spike mRNA
X2-7	X2	/	8887	/	2x CoronaVac + 2x XBB-mRNA(1ug)	3 μg CoronaVac	1 μg Spike mRNA
X2-8	X2	/	6822	/	2x CoronaVac + 2x XBB-mRNA(1ug)	3 μg CoronaVac	1 μg Spike mRNA
X2-9	X2	/	12670	/	2x CoronaVac + 2x XBB-mRNA(1ug)	3 μg CoronaVac	1 μg Spike mRNA
X2-10	X2	/	12575	/	2x CoronaVac + 2x XBB-mRNA(1ug)	3 μg CoronaVac	1 μg Spike mRNA
X3-1	X3	/	/	12305	2x CoronaVac + 2x BQ.1.1-mRNA(1ug)	3 μg CoronaVac	1 μg Spike mRNA
X3-2	X3	/	/	13242	2x CoronaVac + 2x BQ.1.1-mRNA(1ug)	3 μg CoronaVac	1 μg Spike mRNA
X3-3	X3	/	/	19883	2x CoronaVac + 2x BQ.1.1-mRNA(1ug)	3 μg CoronaVac	1 μg Spike mRNA
X3-4	X3	/	/	19009	2x CoronaVac + 2x BQ.1.1-mRNA(1ug)	3 μg CoronaVac	1 μg Spike mRNA
X3-5	X3	/	/	13406	2x CoronaVac + 2x BQ.1.1-mRNA(1ug)	3 μg CoronaVac	1 μg Spike mRNA
X3-6	X3	/	/	28741	2x CoronaVac + 2x BQ.1.1-mRNA(1ug)	3 μg CoronaVac	1 μg Spike mRNA
X3-7	X3	/	/	10909	2x CoronaVac + 2x BQ.1.1-mRNA(1ug)	3 μg CoronaVac	1 μg Spike mRNA
X3-8	X3	/	/	13975	2x CoronaVac + 2x BQ.1.1-mRNA(1ug)	3 μg CoronaVac	1 μg Spike mRNA
X3-9	X3	/	/	34073	2x CoronaVac + 2x BQ.1.1-mRNA(1ug)	3 μg CoronaVac	1 μg Spike mRNA
X3-10	X3	/	/	12473	2x CoronaVac + 2x BQ.1.1-mRNA(1ug)	3 μg CoronaVac	1 μg Spike mRNA

## Sheet: ExtFig2e
id	group	D614G	BA.5	XBB	BQ.1.1	description	priming dosage	boosting dosage
MA1-1	MA1	39151	2414	/	/	2x CoronaVac + BA.5-mRNA(1ug)	3 μg CoronaVac	1 μg Spike mRNA
MA1-2	MA1	23973	22756	/	/	2x CoronaVac + BA.5-mRNA(1ug)	3 μg CoronaVac	1 μg Spike mRNA
MA1-3	MA1	19760	2306	/	/	2x CoronaVac + BA.5-mRNA(1ug)	3 μg CoronaVac	1 μg Spike mRNA
MA1-4	MA1	16540	7931	/	/	2x CoronaVac + BA.5-mRNA(1ug)	3 μg CoronaVac	1 μg Spike mRNA
MA1-5	MA1	23520	8354	/	/	2x CoronaVac + BA.5-mRNA(1ug)	3 μg CoronaVac	1 μg Spike mRNA
MA1-6	MA1	21223	17005	/	/	2x CoronaVac + BA.5-mRNA(1ug)	3 μg CoronaVac	1 μg Spike mRNA
MA1-7	MA1	23854	4064	/	/	2x CoronaVac + BA.5-mRNA(1ug)	3 μg CoronaVac	1 μg Spike mRNA
MA1-8	MA1	21146	13838	/	/	2x CoronaVac + BA.5-mRNA(1ug)	3 μg CoronaVac	1 μg Spike mRNA
MA1-9	MA1	12050	3291	/	/	2x CoronaVac + BA.5-mRNA(1ug)	3 μg CoronaVac	1 μg Spike mRNA
MA1-10	MA1	15907	4214	/	/	2x CoronaVac + BA.5-mRNA(1ug)	3 μg CoronaVac	1 μg Spike mRNA
MA2-1	MA2	4963	/	300	/	2x CoronaVac + XBB-mRNA(1ug)	3 μg CoronaVac	1 μg Spike mRNA
MA2-2	MA2	8283	/	748	/	2x CoronaVac + XBB-mRNA(1ug)	3 μg CoronaVac	1 μg Spike mRNA
MA2-3	MA2	22164	/	519	/	2x CoronaVac + XBB-mRNA(1ug)	3 μg CoronaVac	1 μg Spike mRNA
MA2-4	MA2	16094	/	953	/	2x CoronaVac + XBB-mRNA(1ug)	3 μg CoronaVac	1 μg Spike mRNA
MA2-5	MA2	23886	/	283	/	2x CoronaVac + XBB-mRNA(1ug)	3 μg CoronaVac	1 μg Spike mRNA
MA2-6	MA2	9714	/	620	/	2x CoronaVac + XBB-mRNA(1ug)	3 μg CoronaVac	1 μg Spike mRNA
MA2-7	MA2	15568	/	718	/	2x CoronaVac + XBB-mRNA(1ug)	3 μg CoronaVac	1 μg Spike mRNA
MA2-8	MA2	10896	/	648	/	2x CoronaVac + XBB-mRNA(1ug)	3 μg CoronaVac	1 μg Spike mRNA
MA2-9	MA2	19104	/	793	/	2x CoronaVac + XBB-mRNA(1ug)	3 μg CoronaVac	1 μg Spike mRNA
MA2-10	MA2	5173	/	428	/	2x CoronaVac + XBB-mRNA(1ug)	3 μg CoronaVac	1 μg Spike mRNA
MA3-1	MA3	16158	/	/	3857	2x CoronaVac + BQ.1.1-mRNA(1ug)	3 μg CoronaVac	1 μg Spike mRNA
MA3-2	MA3	69316	/	/	2499	2x CoronaVac + BQ.1.1-mRNA(1ug)	3 μg CoronaVac	1 μg Spike mRNA
MA3-3	MA3	11851	/	/	3796	2x CoronaVac + BQ.1.1-mRNA(1ug)	3 μg CoronaVac	1 μg Spike mRNA
MA3-4	MA3	9476	/	/	495	2x CoronaVac + BQ.1.1-mRNA(1ug)	3 μg CoronaVac	1 μg Spike mRNA
MA3-5	MA3	20634	/	/	3092	2x CoronaVac + BQ.1.1-mRNA(1ug)	3 μg CoronaVac	1 μg Spike mRNA
MA3-6	MA3	14664	/	/	17007	2x CoronaVac + BQ.1.1-mRNA(1ug)	3 μg CoronaVac	1 μg Spike mRNA
MA3-7	MA3	15680	/	/	8283	2x CoronaVac + BQ.1.1-mRNA(1ug)	3 μg CoronaVac	1 μg Spike mRNA
MA3-8	MA3	23678	/	/	7671	2x CoronaVac + BQ.1.1-mRNA(1ug)	3 μg CoronaVac	1 μg Spike mRNA
MA3-9	MA3	19104	/	/	1124	2x CoronaVac + BQ.1.1-mRNA(1ug)	3 μg CoronaVac	1 μg Spike mRNA
MA3-10	MA3	19597	/	/	5103	2x CoronaVac + BQ.1.1-mRNA(1ug)	3 μg CoronaVac	1 μg Spike mRNA
X1-1	X1	42734	7035	/	/	2x CoronaVac + 2x BA.5-mRNA(1ug)	3 μg CoronaVac	1 μg Spike mRNA
X1-2	X1	30757	45888	/	/	2x CoronaVac + 2x BA.5-mRNA(1ug)	3 μg CoronaVac	1 μg Spike mRNA
X1-3	X1	25685	12106	/	/	2x CoronaVac + 2x BA.5-mRNA(1ug)	3 μg CoronaVac	1 μg Spike mRNA
X1-4	X1	43658	22994	/	/	2x CoronaVac + 2x BA.5-mRNA(1ug)	3 μg CoronaVac	1 μg Spike mRNA
X1-5	X1	47246	24836	/	/	2x CoronaVac + 2x BA.5-mRNA(1ug)	3 μg CoronaVac	1 μg Spike mRNA
X1-6	X1	40514	23484	/	/	2x CoronaVac + 2x BA.5-mRNA(1ug)	3 μg CoronaVac	1 μg Spike mRNA
X1-7	X1	25665	62698	/	/	2x CoronaVac + 2x BA.5-mRNA(1ug)	3 μg CoronaVac	1 μg Spike mRNA
X1-8	X1	46999	64389	/	/	2x CoronaVac + 2x BA.5-mRNA(1ug)	3 μg CoronaVac	1 μg Spike mRNA
X1-9	X1	44870	56713	/	/	2x CoronaVac + 2x BA.5-mRNA(1ug)	3 μg CoronaVac	1 μg Spike mRNA
X1-10	X1	26539	39138	/	/	2x CoronaVac + 2x BA.5-mRNA(1ug)	3 μg CoronaVac	1 μg Spike mRNA
X2-1	X2	11744	/	5690	/	2x CoronaVac + 2x XBB-mRNA(1ug)	3 μg CoronaVac	1 μg Spike mRNA
X2-2	X2	12644	/	10702	/	2x CoronaVac + 2x XBB-mRNA(1ug)	3 μg CoronaVac	1 μg Spike mRNA
X2-3	X2	15221	/	1490	/	2x CoronaVac + 2x XBB-mRNA(1ug)	3 μg CoronaVac	1 μg Spike mRNA
X2-4	X2	9856	/	7517	/	2x CoronaVac + 2x XBB-mRNA(1ug)	3 μg CoronaVac	1 μg Spike mRNA
X2-5	X2	6987	/	9537	/	2x CoronaVac + 2x XBB-mRNA(1ug)	3 μg CoronaVac	1 μg Spike mRNA
X2-6	X2	14165	/	12215	/	2x CoronaVac + 2x XBB-mRNA(1ug)	3 μg CoronaVac	1 μg Spike mRNA
X2-7	X2	6618	/	8887	/	2x CoronaVac + 2x XBB-mRNA(1ug)	3 μg CoronaVac	1 μg Spike mRNA
X2-8	X2	5949	/	6822	/	2x CoronaVac + 2x XBB-mRNA(1ug)	3 μg CoronaVac	1 μg Spike mRNA
X2-9	X2	12120	/	12670	/	2x CoronaVac + 2x XBB-mRNA(1ug)	3 μg CoronaVac	1 μg Spike mRNA
X2-10	X2	4946	/	12575	/	2x CoronaVac + 2x XBB-mRNA(1ug)	3 μg CoronaVac	1 μg Spike mRNA
X3-1	X3	33282	/	/	12305	2x CoronaVac + 2x BQ.1.1-mRNA(1ug)	3 μg CoronaVac	1 μg Spike mRNA
X3-2	X3	35019	/	/	13242	2x CoronaVac + 2x BQ.1.1-mRNA(1ug)	3 μg CoronaVac	1 μg Spike mRNA
X3-3	X3	19251	/	/	19883	2x CoronaVac + 2x BQ.1.1-mRNA(1ug)	3 μg CoronaVac	1 μg Spike mRNA
X3-4	X3	17555	/	/	19009	2x CoronaVac + 2x BQ.1.1-mRNA(1ug)	3 μg CoronaVac	1 μg Spike mRNA
X3-5	X3	19492	/	/	13406	2x CoronaVac + 2x BQ.1.1-mRNA(1ug)	3 μg CoronaVac	1 μg Spike mRNA
X3-6	X3	30363	/	/	28741	2x CoronaVac + 2x BQ.1.1-mRNA(1ug)	3 μg CoronaVac	1 μg Spike mRNA
X3-7	X3	18983	/	/	10909	2x CoronaVac + 2x BQ.1.1-mRNA(1ug)	3 μg CoronaVac	1 μg Spike mRNA
X3-8	X3	12826	/	/	13975	2x CoronaVac + 2x BQ.1.1-mRNA(1ug)	3 μg CoronaVac	1 μg Spike mRNA
X3-9	X3	5202	/	/	34073	2x CoronaVac + 2x BQ.1.1-mRNA(1ug)	3 μg CoronaVac	1 μg Spike mRNA
X3-10	X3	13767	/	/	12473	2x CoronaVac + 2x BQ.1.1-mRNA(1ug)	3 μg CoronaVac	1 μg Spike mRNA

## Sheet: ExtFig2f
id	group	BA.5	XBB	BQ.1.1	description	priming dosage	boosting dosage
K3-1	K3	20988	/	/	2x BA.5-Spike	10 μg Spike protein	/
K3-2	K3	6429	/	/	2x BA.5-Spike	10 μg Spike protein	/
K3-3	K3	8625	/	/	2x BA.5-Spike	10 μg Spike protein	/
K3-4	K3	31335	/	/	2x BA.5-Spike	10 μg Spike protein	/
K3-5	K3	33410	/	/	2x BA.5-Spike	10 μg Spike protein	/
K3-6	K3	58953	/	/	2x BA.5-Spike	10 μg Spike protein	/
K3-7	K3	26708	/	/	2x BA.5-Spike	10 μg Spike protein	/
K3-8	K3	43712	/	/	2x BA.5-Spike	10 μg Spike protein	/
K3-9	K3	14605	/	/	2x BA.5-Spike	10 μg Spike protein	/
K3-10	K3	50597	/	/	2x BA.5-Spike	10 μg Spike protein	/
K4-1	K4	/	2429	/	2x XBB-Spike	10 μg Spike protein	/
K4-2	K4	/	4899	/	2x XBB-Spike	10 μg Spike protein	/
K4-3	K4	/	6435	/	2x XBB-Spike	10 μg Spike protein	/
K4-4	K4	/	6375	/	2x XBB-Spike	10 μg Spike protein	/
K4-5	K4	/	21613	/	2x XBB-Spike	10 μg Spike protein	/
K4-6	K4	/	8458	/	2x XBB-Spike	10 μg Spike protein	/
K4-7	K4	/	7573	/	2x XBB-Spike	10 μg Spike protein	/
K4-8	K4	/	4198	/	2x XBB-Spike	10 μg Spike protein	/
K4-9	K4	/	8598	/	2x XBB-Spike	10 μg Spike protein	/
K4-10	K4	/	9044	/	2x XBB-Spike	10 μg Spike protein	/
K5-1	K5	/	/	3272	2x BQ.1.1-Spike	10 μg Spike protein	/
K5-2	K5	/	/	18089	2x BQ.1.1-Spike	10 μg Spike protein	/
K5-3	K5	/	/	6285	2x BQ.1.1-Spike	10 μg Spike protein	/
K5-4	K5	/	/	11697	2x BQ.1.1-Spike	10 μg Spike protein	/
K5-5	K5	/	/	19433	2x BQ.1.1-Spike	10 μg Spike protein	/
K5-6	K5	/	/	11957	2x BQ.1.1-Spike	10 μg Spike protein	/
K5-7	K5	/	/	59405	2x BQ.1.1-Spike	10 μg Spike protein	/
K5-8	K5	/	/	51899	2x BQ.1.1-Spike	10 μg Spike protein	/
K5-9	K5	/	/	16869	2x BQ.1.1-Spike	10 μg Spike protein	/
K5-10	K5	/	/	39420	2x BQ.1.1-Spike	10 μg Spike protein	/
Z3-1	Z3	27376	/	/	2x BA.5-mRNA(1ug)	1 μg Spike mRNA	/
Z3-2	Z3	36268	/	/	2x BA.5-mRNA(1ug)	1 μg Spike mRNA	/
Z3-3	Z3	28730	/	/	2x BA.5-mRNA(1ug)	1 μg Spike mRNA	/
Z3-4	Z3	21603	/	/	2x BA.5-mRNA(1ug)	1 μg Spike mRNA	/
Z3-5	Z3	39674	/	/	2x BA.5-mRNA(1ug)	1 μg Spike mRNA	/
Z3-6	Z3	22840	/	/	2x BA.5-mRNA(1ug)	1 μg Spike mRNA	/
Z3-7	Z3	51066	/	/	2x BA.5-mRNA(1ug)	1 μg Spike mRNA	/
Z3-8	Z3	52015	/	/	2x BA.5-mRNA(1ug)	1 μg Spike mRNA	/
Z3-9	Z3	41631	/	/	2x BA.5-mRNA(1ug)	1 μg Spike mRNA	/
Z3-10	Z3	48261	/	/	2x BA.5-mRNA(1ug)	1 μg Spike mRNA	/
Z4-1	Z4	/	/	11995	2x BQ.1.1-mRNA(1ug)	1 μg Spike mRNA	/
Z4-2	Z4	/	/	29665	2x BQ.1.1-mRNA(1ug)	1 μg Spike mRNA	/
Z4-3	Z4	/	/	16874	2x BQ.1.1-mRNA(1ug)	1 μg Spike mRNA	/
Z4-4	Z4	/	/	13738	2x BQ.1.1-mRNA(1ug)	1 μg Spike mRNA	/
Z4-5	Z4	/	/	33077	2x BQ.1.1-mRNA(1ug)	1 μg Spike mRNA	/
Z4-6	Z4	/	/	18821	2x BQ.1.1-mRNA(1ug)	1 μg Spike mRNA	/
Z4-7	Z4	/	/	7112	2x BQ.1.1-mRNA(1ug)	1 μg Spike mRNA	/
Z4-8	Z4	/	/	25372	2x BQ.1.1-mRNA(1ug)	1 μg Spike mRNA	/
Z4-9	Z4	/	/	13801	2x BQ.1.1-mRNA(1ug)	1 μg Spike mRNA	/
Z4-10	Z4	/	/	43860	2x BQ.1.1-mRNA(1ug)	1 μg Spike mRNA	/
Z5-1	Z5	/	2877	/	2x XBB-mRNA(1ug)	1 μg Spike mRNA	/
Z5-2	Z5	/	56985	/	2x XBB-mRNA(1ug)	1 μg Spike mRNA	/
Z5-3	Z5	/	9950	/	2x XBB-mRNA(1ug)	1 μg Spike mRNA	/
Z5-4	Z5	/	11289	/	2x XBB-mRNA(1ug)	1 μg Spike mRNA	/
Z5-5	Z5	/	4655	/	2x XBB-mRNA(1ug)	1 μg Spike mRNA	/
Z5-6	Z5	/	11337	/	2x XBB-mRNA(1ug)	1 μg Spike mRNA	/
Z5-7	Z5	/	5557	/	2x XBB-mRNA(1ug)	1 μg Spike mRNA	/
Z5-8	Z5	/	7316	/	2x XBB-mRNA(1ug)	1 μg Spike mRNA	/
Z5-9	Z5	/	4180	/	2x XBB-mRNA(1ug)	1 μg Spike mRNA	/
Z5-10	Z5	/	44837	/	2x XBB-mRNA(1ug)	1 μg Spike mRNA	/
